# Supplementary material for: Rhizobacteria promote plant growth via secretion of N-(3-oxooctanoyl)-L-homoserine lactone
Source: Hortic Res. 2026 Feb 28;13(6):uhag071. doi: 10.1093/hr/uhag071 (PMC13253340; doi:10.1093/hr/uhag071)
Supplement: Web_Material_uhag071 [file web_material_uhag071.zip › Supplementary Table.xls]

## Sheet: Table S1
Table S1. Top 20 most abundant bacterial genera in the citrus rhizosphere across 15 producing regions, based on 16S rRNA amplicon sequencing.
Genus	Citrus_FJ	Citrus_GL	Citrus_GZ	Citrus_JS	Citrus_BRES	Citrus_BRNS	Citrus_BRSS	Citrus_CNGDS	Citrus_CNGXS	Citrus_CNJXS	Citrus_FRPHS	Citrus_FRPIS	Citrus_FRSPS	Citrus_SAMOS	Citrus_SANES
Burkholderia	0.192369	0.214834	0.480837	0.164159	0.0648545	0.0651102	0.100181	0.200863	0.229154	0.0413932	0.0199871	0.0328982	0.0124611	0.0585856	0.0253406
Pseudomonas	0.197682	0.278143	0.011996	0.0430917	0.311537	0.37463	0.0474241	0.00851014	0.145666	0.0135033	0.017623	0.00644038	0.0221963	0.00822988	0.233541
Streptomyces	0.00611187	0.038857	0.00787613	0	0.0244007	0.0126603	0.0243786	0.0130567	0.0150299	0.0251136	0.00451322	0.0142733	0.0107087	0.13126	0.0164268
Salinispora	0.0889109	0.0230328	0.125809	0	0.0288955	0.00517922	0.00419008	0.203894	0.0297509	0.0176678	0.00537288	0.000522193	0	0.00739294	0.0031835
Rhodoplanes	0.0142426	0.0636817	0.00885394	0	0.0318921	0.0289378	0.0334254	0.067848	0.027589	0.0619637	0.107672	0.110009	0.147196	0.0306877	0.0317076
Bradyrhizobium	0.0100063	0.0304949	0.0558126	0.00478796	0.031143	0.0382276	0.0396153	0.0190021	0.0145151	0.0304139	0.0369654	0.0273281	0.0319315	0.0121356	0.00738571
Rhodanobacter	0.0882502	0.01043	0.0543399	0.00136799	0.00406678	0.00016442	0.00161889	0.0111914	0.00288244	0.00832913	0.00537288	0.000348129	0.000194704	0.00488213	0.00356552
CandidatusNitrososphaera	0.014067	0	0	0	0.0750214	0.0513811	0.0516141	0.0280951	0.0270743	0.2158	0.0247152	0.143951	0.188474	0.0541219	0.071565
Arthrobacter	0.00777958	0.0178014	0	0.00205198	0.00288955	0.00435712	0.00695172	0.00128235	0.0556928	0.00959112	0.00687728	0.00208877	0.0048676	0.0485423	0.00916847
Flavobacterium	0.0451345	0.00306061	0.00655847	0.00341997	0.010167	0.000493259	0.0729454	0.00419678	0.000617665	0.00391217	0.0679132	0.0736292	0.0422508	0.000557958	0.0292882
CandidatusKoribacter	0.000563604	0.0331127	0.0129142	0	0.00481592	0.0134824	0.0102847	0.0301935	0.00504427	0.0100959	0.200086	0.0518712	0.0212227	0.00306877	0.00331084
Nitrospira	0.00766409	0.0281181	0.000930111	0	0.010274	0.00904308	0.0113323	0.0190021	0.00607371	0.0396265	0.0330969	0.0353351	0.0305685	0.00460315	0.0192283
Cupriavidus	0.012464	0.0157768	0.0031898	0.0150479	0.015732	0.0033706	0.0166651	0.0359058	0.0256331	0.0301615	0.00472813	0.0116623	0.00350467	0.0184126	0.0103145
Dyella	0.00271177	0.00960612	0.0645294	0.0184679	0.00877568	0.000657678	0.0147605	0.0404523	0.00504427	0.0112317	0.00300881	0.00469974	0.000194704	0.00474264	0.00241946
Bacillus	0.0109071	0.0122445	0.00189599	0.301642	0.00502997	0.0457086	0.00923722	0.0371882	0.055384	0.00908632	0.0103159	0.00696258	0.00506231	0.0783931	0.00789507
Steroidobacter	0.00317374	0.0119932	0	0	0.0471961	0.00772772	0.0286639	0.00594544	0.0100885	0.0381121	0.0118203	0.0154917	0.0334891	0.00181336	0.00814975
Mycobacterium	0	0.0130951	0.0273906	0.0307798	0.00524401	0.00879645	0.00638034	0.00804383	0.00658843	0.0131247	0.00644745	0.00400348	0.00253115	0.0115776	0.00611231
Kaistobacter	0.00182478	0.00973175	0.00622459	0	0.0214041	0.0181684	0.0665651	0.00781068	0.0333539	0.0537607	0.00924135	0.00522193	0.0101246	0.0451946	0.0155355
Paenibacillus	0.00903152	0.00799137	0.00296324	0.0492476	0.00107021	0.00443933	0.00133321	0.00454651	0.0265596	0.00542655	0.00451322	0.00313316	0.00292056	0.00251081	0.00241946
Rhodococcus	0.00386207	0.0081582	0.00131169	0.0198358	0.00321062	0.00205524	0.0052376	0.00314759	0.0121474	0.00302877	0.00236407	0.000696258	0.00155763	0.0428233	0.00878645
Others	0.283243	0.169837	0.126567	0.339945	0.29238	0.305409	0.447196	0.249825	0.266111	0.358657	0.417365	0.449434	0.428544	0.430464	0.484656

## Sheet: Table S2
Table S1. Differential metabolites between Burk_2H3S and Burk_1F1S (negative control).
Formula	Compounds	Class I	Class II	CAS	Burk_2H3S_1	Burk_2H3S_2	Burk_2H3S_3	Burk_2H3S_4	Burk_1F1S_1	Burk_1F1S_2	Burk_1F1S_3	Burk_1F1S_4	VIP	P-value	FDR	Fold_Change	Log2FC	Type
C6H14N4O2	Arginine	Amino acid and Its metabolites	Amino acids	74-79-3	1296892175	1346874078	1417337154	1171027453	1600234795	1519726916	1504182664	1462597252	1.3718	0.0173955	0.0879301	0.859595	-0.218272	down
C11H22N2O3	Val-Leu	Amino acid and Its metabolites	Small Peptide	3989-97-7	7.20253e+08	6.86907e+08	6.77592e+08	6.60355e+08	7.07565e+08	7.39135e+08	7.68699e+08	7.91363e+08	1.29395	0.0291802	0.122521	0.912978	-0.131348	down
C11H20N2O3	Pro-leu	Amino acid and Its metabolites	Small Peptide	52899-07-7	8.96517e+07	7.92637e+07	8.30539e+07	7.69336e+07	1.4038e+08	1.08274e+08	1.10654e+08	1.14778e+08	1.528	0.0112343	0.0688054	0.693762	-0.527487	down
C6H8N2	2,5-Dimethylpyrazine	Heterocyclic compounds	Heterocyclic compounds	123-32-0	6.17696e+06	7.79318e+06	6.21277e+06	5.704e+06	7.9572e+06	8.61244e+06	8.58154e+06	9.07129e+06	1.42562	0.0122078	0.0725962	0.75643	-0.402722	down
C5H11NO2	L-Valine	Amino acid and Its metabolites	Amino acids	72-18-4	7.0378e+08	679307582	6.75684e+08	7.21994e+08	7.35019e+08	7.82799e+08	8.0876e+08	8.14343e+08	1.45449	0.0082716	0.0573603	0.885334	-0.175706	down
C10H11NO2	5-Hydroxytryptophol	Alkaloids	Plumerane	154-02-9	2.98792e+08	3.07782e+08	3.09332e+08	3.06953e+08	4.11328e+08	4.09511e+08	3.88579e+08	3.98323e+08	1.6633	6.03e-05	0.00444604	0.760607	-0.394776	down
C10H14N5O7P	3'-Adenylic acid	Nucleotide and Its metabolites	Nucleotide and Its metabolites	84-21-9	5.25757e+07	4.9734e+07	5.47044e+07	4.8127e+07	7.04778e+07	7.44068e+07	6.90537e+07	6.51413e+07	1.60168	0.000351619	0.00976889	0.735063	-0.44406	down
C8H9NO	2-Phenylacetamide	Benzene and substituted derivatives	Benzene and substituted derivatives	103-81-1	1.59425e+07	1.30044e+07	1.99917e+07	1.30999e+07	2.5616e+07	1.75433e+07	2.68912e+07	2.21822e+07	1.27867	0.0313985	0.128575	0.672631	-0.572113	down
C36H38N4O8	Coproporphyrin III	Organic acid and Its derivatives	Organic acid and Its derivatives	14643-66-4	9.77135e+06	9.4068e+06	9.2711e+06	8.46486e+06	1.13131e+07	1.01724e+07	9.71711e+06	1.0206e+07	1.22583	0.0438602	0.157405	0.891461	-0.165756	down
C14H20N2O3S	Phe-Met	Amino acid and Its metabolites	Small Peptide	15080-84-9	1.33351e+07	1.20922e+07	1.17498e+07	1.10835e+07	1.52281e+07	1.3026e+07	1.33733e+07	1.4061e+07	1.26405	0.0336943	0.133592	0.866617	-0.206534	down
C10H26N4	Spermine	Alcohol and amines	Polyamines	71-44-3	3.99841e+08	4.7652e+08	4.64513e+08	5.12878e+08	5.67448e+08	5.72771e+08	5.40583e+08	5.12337e+08	1.29048	0.0278176	0.119125	0.845251	-0.242549	down
C7H8N4O2	Theophylline	Heterocyclic compounds	Heterocyclic compounds	58-55-9	2.63282e+07	2.6093e+07	2.50017e+07	2.37798e+07	3.01244e+07	3.04971e+07	3.17356e+07	2.94574e+07	1.57606	0.000567955	0.0126601	0.830795	-0.267436	down
C6H12O6	L-Gulose	Carbohydrates and Its metabolites	Sugars	6027-89-0	1.93999e+07	1.86436e+07	1.87703e+07	1.72652e+07	2.67348e+07	2.16546e+07	2.59947e+07	2.62003e+07	1.53765	0.00684873	0.0520992	0.736486	-0.441271	down
C9H19N3O4	Lys-Ser	Amino acid and Its metabolites	Small Peptide	6665-19-6	1.85348e+07	1.74018e+07	1.6611e+07	1.6779e+07	2.24731e+07	2.34051e+07	2.10185e+07	2.5043e+07	1.56409	0.00273838	0.0310066	0.754044	-0.407279	down
C15H22O	Nootkatone	Aldehyde,Ketones,Esters	Ketones	4674-50-4 | 28834-25-5	4.7008e+06	4.55484e+06	3.55725e+06	4.81227e+06	7.60461e+06	5.77686e+06	6.423e+06	5.69391e+06	1.41727	0.0127199	0.0736365	0.691227	-0.532768	down
C10H14N5O8P	Guanosine-5'-monophosphate	Nucleotide and Its metabolites	Nucleotide and Its metabolites	85-32-5 | 128952-18-1 | 29593-02-0	1.45853e+07	1.20462e+07	6.72504e+06	1.31302e+07	2.44038e+07	1.99428e+07	2.46592e+07	2.23318e+07	1.42763	0.0025189	0.0292635	0.508955	-0.97439	down
C24H40O3	Lithocholic acid	Bile acids	Bile acids	434-13-9	2.02042e+08	199927296	200508360	1.93695e+08	2.37614e+08	2.32472e+08	2.55135e+08	2.40446e+08	1.61763	0.00146294	0.021324	0.824479	-0.278446	down
C10H9NO3	5-Hydroxyindoleacetic acid	Organic acid and Its derivatives	Organic acid and Its derivatives	54-16-0	4.22304e+06	2.76041e+06	4.06523e+06	3.44878e+06	5.57956e+06	5.09295e+06	4.62166e+06	5.17746e+06	1.3642	0.0124815	0.0728919	0.708173	-0.497825	down
C13H16N2O2	Melatonin	Hormones and hormone related compounds	Hormones and hormone related compounds	73-31-4	9.24293e+06	9.73677e+06	9.49925e+06	8.74918e+06	1.34186e+07	1.44524e+07	1.41722e+07	1.52004e+07	1.64608	0.000102176	0.00576094	0.650346	-0.62072	down
C11H23N5O3S	Arg-Met	Amino acid and Its metabolites	Small Peptide	45243-23-0	176124	882451	589861	429192	804434	1.75353e+06	1.52685e+06	1.48355e+06	1.27382	0.0157215	0.0827918	0.373112	-1.42232	down
C20H21N3O4	Trp-tyr	Amino acid and Its metabolites	Small Peptide	19653-76-0	8.16884e+06	4.47509e+06	6.12342e+06	3.93343e+06	7.39812e+06	9.79788e+06	1.13397e+07	9.54681e+06	1.28663	0.0225624	0.1046	0.596094	-0.746388	down
C3H7NO4S	L-Cysteinesulfinic acid	Amino acid and Its metabolites	Amino acid derivatives	1115-65-7	2.22249e+07	1.98262e+07	2.04807e+07	2.12691e+07	2.75823e+07	2.87757e+07	2.62173e+07	2.94969e+07	1.60519	0.000330235	0.00951476	0.747741	-0.41939	down
C24H38O4	12-Ketolithocholic acid	Bile acids	Bile acids	5130-29-0	1.46865e+06	843985	1.36418e+06	418588	2.02086e+06	1.83023e+06	1.7808e+06	2.45042e+06	1.22853	0.0176764	0.088706	0.506711	-0.980764	down
C20H34O6	6-Keto-prostaglandin F1alpha	Hormones and hormone related compounds	Hormones and hormone related compounds	58962-34-8	460841	380030	431515	333699	1.11695e+06	867406	914847	1.15272e+06	1.62292	0.00147944	0.021324	0.396376	-1.33506	down
C6H13NO2	L-Norleucine	Amino acid and Its metabolites	Amino acids	327-57-1	4.50954e+07	4.59032e+07	4.64089e+07	4.32283e+07	5.33635e+07	4.94126e+07	5.14672e+07	5.00053e+07	1.52862	0.00223206	0.0268267	0.884392	-0.177241	down
C10H13NO2	L-Homophenylalanine	Amino acid and Its metabolites	Amino acids	943-73-7	3.23852e+07	3.65798e+07	3.76515e+07	2.86308e+07	4.29304e+07	4.30602e+07	3.93193e+07	3.69775e+07	1.21711	0.0413481	0.151847	0.833382	-0.26295	down
C21H36N8O6	APGPR Enterostatin	Amino acid and Its metabolites	Amino acid derivatives	117830-79-2	6.94008e+08	6.80426e+08	7.22993e+08	6.92187e+08	8.1813e+08	7.76028e+08	7.63658e+08	7.5415e+08	1.5078	0.00457782	0.0408239	0.896415	-0.157761	down
C5H9NO3	N-Acetyl-L-alanine	Amino acid and Its metabolites	Amino acid derivatives	97-69-8	1.00488e+07	1.21878e+07	8.53049e+06	8.21556e+06	1.31715e+07	1.40805e+07	1.43535e+07	1.20133e+07	1.35589	0.0185988	0.0919017	0.727034	-0.459905	down
C11H22N2O4S	Pantetheine	Alcohol and amines	Polyamines	496-65-1	3.29153e+07	2.7516e+07	2.68619e+07	2.32586e+07	3.52795e+07	3.61344e+07	3.34731e+07	3.55925e+07	1.35914	0.028356	0.120392	0.786961	-0.345637	down
C8H16N2O3S	Valylcysteine	Amino acid and Its metabolites	Small Peptide	160070-15-5	3.88973e+07	3.54422e+07	3.6451e+07	3.21037e+07	4.61548e+07	4.63433e+07	4.77604e+07	4.7034e+07	1.57753	0.00296686	0.0324	0.762947	-0.390345	down
C8H11N	N-Methylbenzylamine	Benzene and substituted derivatives	Benzene and substituted derivatives	103-67-3	5.45759e+08	3.41237e+08	4.69724e+08	5.10138e+08	7.30222e+08	6.99406e+08	6.91304e+08	660798753	1.42074	0.0105535	0.0662309	0.671114	-0.57537	down
C16H19N3O3	Pro-Trp	Amino acid and Its metabolites	Small Peptide	35310-39-5	2.76769e+07	2.60705e+07	2.47168e+07	2.15332e+07	2.88015e+07	2.92496e+07	2.73549e+07	3.26576e+07	1.21599	0.0401524	0.149101	0.846979	-0.239601	down
C17H19NO5	Piperlongumine	Heterocyclic compounds	Heterocyclic compounds	20069-09-4	324724	181432	104801	189991	467321	226293	534087	545867	1.22928	0.0388433	0.146361	0.451602	-1.14688	down
C10H12N2O2	cotinine N-oxide	Heterocyclic compounds	Pyridine and pyridine derivatives	36508-80-2	1.42171e+07	1.1032e+07	1.07636e+07	9.76843e+06	1.67479e+07	1.69674e+07	1.57199e+07	1.37969e+07	1.38336	0.0126025	0.073305	0.724019	-0.4659	down
C4H10N3O5P	Phosphocreatine	Organic acid and Its derivatives	Organic acid and Its derivatives	24655	1.18194e+06	1.72212e+06	1.71627e+06	1.79668e+06	3.14129e+06	1.83744e+06	2.81263e+06	2.4798e+06	1.31598	0.0318254	0.129531	0.62476	-0.678627	down
C23H46NO7P	LPE(18:1/0:0)	GP	LPE	89576-29-4	211506	585465	277886	754467	2.62104e+06	2.0425e+06	1.48511e+06	2052845	1.50733	0.00229913	0.0270394	0.223048	-2.16458	down
C19H30O2	Androsterone	Hormones and hormone related compounds	Hormones and hormone related compounds	53-41-8	1.38815e+06	1.45241e+06	1.7661e+06	921378	2.11452e+06	1.92387e+06	2.08524e+06	2.29985e+06	1.3274	0.0180557	0.0903659	0.656264	-0.607653	down
C5H10O3S	2-Hydroxy-4-(methylthio)butyric acid	Organic acid and Its derivatives	Organic acid and Its derivatives	120-91-2	1.23147e+08	1.36505e+08	1.17174e+08	1.21489e+08	1.38863e+08	1.58079e+08	1.78555e+08	1.5693e+08	1.41746	0.0174301	0.0879301	0.787938	-0.343846	down
C11H11NO3	N-(3-Hydroxypropyl)phthalimide	Heterocyclic compounds	Indole and Its derivatives	883-44-3	5.84153e+06	7.07691e+06	5.40567e+06	4.66974e+06	8.14301e+06	7.42475e+06	8.03171e+06	7.69257e+06	1.38932	0.0209444	0.0992629	0.734815	-0.444547	down
C20H25N3O2	N1-(2-aminophenyl)-N8-phenyloctanediamide	Benzene and substituted derivatives	Benzene and substituted derivatives	537034-17-6	1.03074e+08	9.62707e+07	1.03174e+08	9.04415e+07	1.07005e+08	1.1847e+08	1.29108e+08	1.23419e+08	1.41087	0.0120186	0.0719988	0.822089	-0.282634	down
C10H15N3O5	5-Methylcytidine	Nucleotide and Its metabolites	Nucleotide and Its metabolites	2140-61-6	3.32468e+08	3.21466e+08	3.23117e+08	3.01169e+08	3.48535e+08	3.50812e+08	3.40987e+08	365265902	1.40597	0.00978401	0.0636874	0.909377	-0.13705	down
C11H21N5O5	Arg-Glu	Amino acid and Its metabolites	Small Peptide	15706-89-5	4.4605e+06	5.44245e+06	6.00475e+06	4.19689e+06	6.55498e+06	7.38107e+06	6.71248e+06	7.09417e+06	1.40735	0.0134905	0.0759029	0.724681	-0.464582	down
C11H13NO4	N-Acetyl-L-tyrosine	Amino acid and Its metabolites	Amino acid derivatives	537-55-3	1.99492e+07	2.19665e+07	2.19781e+07	1.84566e+07	2.79989e+07	2.87383e+07	2.41235e+07	25624895	1.4691	0.00500115	0.043381	0.773348	-0.37081	down
C30H46O4	Enoxolone	Terpenoids	Triterpene	471-53-4	1.41648e+07	1.66927e+07	1.55185e+07	1.42469e+07	1.57052e+07	1.79384e+07	1.84404e+07	1.7637e+07	1.23408	0.0361987	0.139064	0.869507	-0.20173	down
C21H20O6	Curcumin	Benzene and substituted derivatives	Benzene and substituted derivatives	458-37-7	1.05556e+06	1.09364e+06	705272	1.29694e+06	1.59823e+06	1.36639e+06	1.34158e+06	1.73742e+06	1.25109	0.0244807	0.109776	0.686908	-0.541811	down
C7H8N2O	6-Methylnicotinamide	Heterocyclic compounds	Pyridine and pyridine derivatives	6960-22-1	8.89326e+06	9.61855e+06	1.26643e+07	7.70598e+06	1.467e+07	1.44767e+07	1.21121e+07	1.19338e+07	1.25689	0.0363203	0.139391	0.730968	-0.45212	down
C7H5NO4	Quinolinic acid	Organic acid and Its derivatives	Organic acid and Its derivatives	89-00-9	2.31682e+07	2.45283e+07	2.16345e+07	2.20091e+07	3.01612e+07	2.47586e+07	3.00678e+07	2.69706e+07	1.39879	0.0206957	0.0987472	0.815842	-0.293638	down
C24H40O4	Deoxycholic acid	Bile acids	Bile acids	83-44-3	2.95054e+07	3.34246e+07	3.4001e+07	3.25187e+07	3.83389e+07	4.01968e+07	3.8239e+07	3.76542e+07	1.51437	0.0034364	0.0347268	0.838248	-0.254552	down
C14H30O8	Heptethylene glycol	Alcohol and amines	Alcohols	5617-32-3	7.98525e+06	9.36825e+06	7.66317e+06	8.08551e+06	1.25706e+07	1.07646e+07	1.02298e+07	1.16651e+07	1.50739	0.00396776	0.0381532	0.731862	-0.450357	down
C9H10O4	Hydroxyphenyllactic acid	Benzene and substituted derivatives	Phenolic acids	306-23-0	1.82007e+07	1.55745e+07	1.56152e+07	1.43087e+07	2.15364e+07	1.96024e+07	2.27122e+07	2.2574e+07	1.51278	0.00206878	0.0257794	0.737046	-0.440174	down
C13H22O3	Methyl dihydrojasmonate	Aldehyde,Ketones,Esters	Esters	24851-98-7	2.36814e+07	2.32825e+07	3.61184e+07	31428010	4.58238e+07	5.96045e+07	6.25517e+07	1.00904e+08	1.44648	0.0424934	0.154426	0.425872	-1.23151	down
C5H12O7P2	Isopentenyl pyrophosphate	Organic acid and Its derivatives	Phosphoric acids	358-71-4	7.36477e+06	6812730	7.04433e+06	7.1319e+06	1.25491e+07	9.66617e+06	9.14078e+06	9.11821e+06	1.47664	0.0330769	0.132771	0.700537	-0.513466	down
C12H25N3O3	Lysyl-Isoleucine	Amino acid and Its metabolites	Small Peptide	20556-13-2	3.92096e+08	3.39554e+08	3.79111e+08	3.39314e+08	4.06826e+08	4.63974e+08	4.28255e+08	4.6494e+08	1.42352	0.00724854	0.0543329	0.82204	-0.282719	down
C5H13N	3-Methyl-1-butylamine	Alcohol and amines	Amines	107-85-7	1.07841e+07	1.50805e+07	1.2405e+07	1.34642e+07	1.67028e+07	15275736	1.86037e+07	2.22604e+07	1.32587	0.031025	0.128456	0.710213	-0.493677	down
C22H32O3	Medroxyprogesterone	Hormones and hormone related compounds	Hormones and hormone related compounds	520-85-4	2.514e+06	2.68859e+06	2.55338e+06	2.52252e+06	3.09028e+06	2.99397e+06	3.18066e+06	3.28048e+06	1.60472	0.000489841	0.0118116	0.819304	-0.287529	down
C7H14O2	4-Methylhexanoic acid	Organic acid and Its derivatives	Organic acid and Its derivatives	1561-11-1	4.32483e+06	3.86834e+06	4.49207e+06	4.34154e+06	6.4223e+06	5.71527e+06	6.88806e+06	9.74778e+06	1.45049	0.0434608	0.156753	0.591754	-0.75693	down
C19H28O3	11-Ketoetiocholanolone	Aldehyde,Ketones,Esters	Ketones	739-27-5	3.90979e+06	3.57786e+06	3.70251e+06	3.10244e+06	4.22983e+06	4.87204e+06	4.77617e+06	4.74604e+06	1.47523	0.00312981	0.0329662	0.767427	-0.381899	down
C3H5N5O	Ammeline	Heterocyclic compounds	Heterocyclic compounds	645-92-1	1.31685e+07	1.46594e+07	1.323e+07	1.29256e+07	1.79187e+07	1.77933e+07	1.5493e+07	1.85647e+07	1.51979	0.00422545	0.039037	0.773738	-0.370084	down
C29H38O4	Celastrol	Benzene and substituted derivatives	Benzene and substituted derivatives	34157-83-0	4.16487e+07	4.02902e+07	4.03782e+07	3.77667e+07	5.06686e+07	5.31497e+07	5.55863e+07	5.41645e+07	1.63122	7.48e-05	0.00470429	0.749564	-0.415876	down
C7H12O4	Pimelic acid	Organic acid and Its derivatives	Organic acid and Its derivatives	111-16-0	2.44001e+06	6.35204e+06	8.15492e+06	1.07158e+07	1.40045e+07	1.12926e+07	1.49122e+07	1.33683e+07	1.17578	0.0258202	0.113486	0.516313	-0.953682	down
C21H34O2	Pregnanolone	Hormones and hormone related compounds	Hormones and hormone related compounds	128-20-1	2.13133e+07	2.09284e+07	2.05363e+07	2.01159e+07	2.36568e+07	2.48302e+07	2.604e+07	2.56096e+07	1.59813	0.0012491	0.0201221	0.827808	-0.272632	down
C8H16N2O4S2	L-Homocystine	Amino acid and Its metabolites	Amino acids	626-72-2	5.74649e+06	5.80607e+06	5.63005e+06	4.86871e+06	6.4519e+06	6.97108e+06	6.71922e+06	6.82719e+06	1.48143	0.00553109	0.0462009	0.817643	-0.290457	down
C9H8O3	3-Hydroxycinnamic acid	Organic acid and Its derivatives	Organic acid and Its derivatives	14755-02-3	1.13391e+07	9.70483e+06	9.43319e+06	7.51724e+06	1.50809e+07	1.64508e+07	1.40152e+07	1.26418e+07	1.45697	0.00416446	0.0389021	0.652951	-0.614954	down
C6H11NO4	N-Acetylthreonine	Amino acid and Its metabolites	Amino acid derivatives	17093-74-2	4.41922e+06	4.48416e+06	4.29331e+06	4.9441e+06	5.43014e+06	6.35956e+06	5.83902e+06	6.22868e+06	1.5427	0.00203518	0.025752	0.760384	-0.3952	down
C41H64O13	Digitoxin	Steroids	Steroid	71-63-6	4.39784e+07	3.77321e+07	4.28906e+07	4.18081e+07	5.0387e+07	5.16156e+07	5.17326e+07	5.00093e+07	1.54824	0.00408621	0.038771	0.816755	-0.292025	down
C9H7NO	Hydroxyquinoline	Heterocyclic compounds	Heterocyclic compounds	148-24-3	2.47985e+08	2.36983e+08	2.39631e+08	2.61611e+08	2.72675e+08	2.84878e+08	2.87049e+08	2.98941e+08	1.50788	0.00224166	0.0268579	0.862416	-0.213544	down
C34H67NO3	N-Palmitoylsphingosine	SP	Cer	24696-26-2	1.03126e+06	1.00284e+06	614269	1.03213e+06	2.55094e+06	2.21081e+06	1.28206e+06	1.74567e+06	1.40665	0.0273466	0.117673	0.472494	-1.08163	down
C9H13N2O2+	Pyridostigmine	Heterocyclic compounds	Heterocyclic compounds	155-97-5	4.49425e+07	5.8396e+07	5.48602e+07	5.15282e+07	5.79117e+07	7.31035e+07	6.47287e+07	6.45529e+07	1.28968	0.0245233	0.109792	0.805722	-0.311646	down
C42H82NO8P	1-Palmitoyl-2-oleoyl-sn-glycero-3-phosphocholine	GP	PC	26853-31-6	386515	3.01931e+06	1.75306e+06	1.60784e+06	3.65161e+06	2.83836e+06	7.11356e+06	5.72454e+06	1.19935	0.0398526	0.148923	0.350099	-1.51417	down
C12H14N4O2S	Sulfamethazine	Benzene and substituted derivatives	Benzene and substituted derivatives	57-68-1	1.8667e+07	2.14731e+07	1.99487e+07	1.85278e+07	2.35965e+07	2.55142e+07	2.17582e+07	2.3925e+07	1.42615	0.00799603	0.0563576	0.829342	-0.269961	down
C14H27N3O4	Leu-Leu-Gly	Amino acid and Its metabolites	Small Peptide	4464-36-2	8.34245e+07	8.43212e+07	7.84533e+07	7.20321e+07	9.24236e+07	122262996	9.85116e+07	9.80527e+07	1.37803	0.0314562	0.128575	0.773812	-0.369944	down
C17H19N3	Mirtazapine	Benzene and substituted derivatives	Benzene and substituted derivatives	85650-52-8 | 61337-67-5 | 207516-99-2	6.33324e+06	5.1929e+06	1.0041e+07	7.91887e+06	1.5898e+07	1.99066e+07	1.96289e+07	3.28683e+07	1.51454	0.0244121	0.109716	0.333923	-1.58241	down
CH4O4S	Methyl sulfate	Others	Others	75-93-4	5.81743e+06	6.12788e+06	5.69348e+06	5.32962e+06	7.07382e+06	6.46554e+06	6.32845e+06	6.04835e+06	1.2606	0.0377052	0.142848	0.886258	-0.174201	down
C14H19N3O4	H-Gly-ala-phe-OH	Amino acid and Its metabolites	Small Peptide	17922-87-1	1.8274e+08	164886455	1.59662e+08	1.57021e+08	1.95532e+08	202600910	1.96746e+08	1.8764e+08	1.46773	0.00788107	0.0561636	0.848937	-0.236271	down
C22H25N3O5	12,13-dihydroxyfumitremorgin C	Heterocyclic compounds	Indole and Its derivatives	111427-99-7	1.8276e+07	1.81388e+07	1.73979e+07	1.68444e+07	2.19486e+07	2.26691e+07	2.33779e+07	2.43594e+07	1.62036	0.000263533	0.00834862	0.76506	-0.386355	down
C26H27NO2	2-Methyl-1-pentyl-3-(4-methoxynaphthoyl)indole	Aldehyde,Ketones,Esters	Ketones	316189-74-9	1.05023e+07	7.24107e+06	7.79359e+06	9.53431e+06	1.30848e+07	1.2511e+07	1.13434e+07	1.01683e+07	1.28832	0.0240532	0.109136	0.744494	-0.425668	down
C27H46O2	Cholesterol beta-epoxide	Hormones and hormone related compounds	Hormones and hormone related compounds	4025-59-6	3.60317e+07	3.45153e+07	3.37145e+07	3.20088e+07	4.80655e+07	4.86773e+07	4.95708e+07	4.55489e+07	1.64076	2.54e-05	0.00270503	0.71025	-0.493602	down
C12H20N4O3	Leu-His	Amino acid and Its metabolites	Small Peptide	38062-72-5	1771428861	1794938932	1784009685	1650656365	1976468420	2203668370	2262828401	2317730208	1.5326	0.00525188	0.0446468	0.799141	-0.323477	down
C12H9NO	4-Nitrosobiphenyl	Benzene and substituted derivatives	Benzene and substituted derivatives	10125-76-5	7.5637e+06	2.37927e+06	3.36232e+06	5.06455e+06	1.26568e+07	1.79022e+07	1.02252e+07	7.40372e+06	1.336	0.0354524	0.137854	0.381213	-1.39133	down
C10H8O5	3-[(1-Carboxyvinyl)oxy]benzoic acid	Benzene and substituted derivatives	Benzene and substituted derivatives	16929-37-6	4.07601e+06	3.82078e+06	4.18572e+06	4.30597e+06	5.34899e+06	5.96558e+06	5.6445e+06	5.07062e+06	1.57828	0.00181046	0.023796	0.743927	-0.426767	down
C15H20O4	(S)-Abscisic acid	Organic acid and Its derivatives	Organic acid and Its derivatives	21293-29-8	1.39014e+06	1.24224e+06	1.01899e+06	970162	2.73753e+06	3.03506e+06	3.0588e+06	3.31483e+06	1.63406	2.29e-05	0.00265821	0.380491	-1.39407	down
C21H30O4	(8S,9S,10R,11R,13S,14S,17R)-17-acetyl-11,17-dihydroxy-10,13-dimethyl-2,6,7,8,9,11,12,14,15,16-decahydro-1H-cyclopenta[a]phenanthren-3-one	Aldehyde,Ketones,Esters	Ketones	641-77-0	6.37563e+06	6.15926e+06	5.33533e+06	5.03658e+06	7.12014e+06	7.16907e+06	6.93777e+06	7.0372e+06	1.41004	0.023595	0.107951	0.810453	-0.303199	down
C24H42O4	Petromyzonol	Bile acids	Bile acids	28979-29-5	1.35527e+07	1.38787e+07	1.34089e+07	1.23818e+07	1.5263e+07	1.55474e+07	1.63683e+07	1.54764e+07	1.54048	0.00145057	0.0213083	0.849444	-0.235409	down
C12H20N2O2	Aspergillic acid	Organic acid and Its derivatives	Organic acid and Its derivatives	490-02-8 | 22810-67-9	23749036	2.07005e+07	2.44811e+07	1.97572e+07	2.75724e+07	3.12763e+07	3.26736e+07	2.8668e+07	1.48801	0.00299155	0.0324	0.737896	-0.438511	down
C24H27NO4	(-)-Tylocrebrine	Benzene and substituted derivatives	Benzene and substituted derivatives	61302-92-9	4.00364e+06	2.22103e+06	3.9796e+06	4.50601e+06	1.00934e+07	1.10328e+07	1.01421e+07	1.00095e+07	1.5725	0.000181974	0.00677366	0.356373	-1.48854	down
C16H29N3O4	Val-Pro-Leu	Amino acid and Its metabolites	Small Peptide	90614-49-6	8.41281e+06	8.93317e+06	8.34979e+06	8.58589e+06	9.57812e+06	1.01321e+07	1.14134e+07	1.08733e+07	1.49646	0.0131703	0.0748075	0.816289	-0.292848	down
C24H16F6N4O2	(Z)-Metaflumizone	Aldehyde,Ketones,Esters	Ketones	139970-56-2 | 139968-49-3	826866	1.0716e+06	1.12613e+06	1.21368e+06	2.37112e+06	2.10419e+06	2.31353e+06	1.6229e+06	1.54422	0.00410575	0.038771	0.503853	-0.988926	down
C18H19N3O	Ondansetron	Heterocyclic compounds	Heterocyclic compounds	99614-02-5	306422	1.58183e+06	1.63188e+06	620128	5.42461e+06	4.22113e+06	5.04386e+06	5.61928e+06	1.46857	0.000120753	0.00599531	0.203864	-2.29432	down
C22H33NO3	Ajaconine	Alcohol and amines	Alcohols	545-61-9	8.03927e+06	8.00665e+06	7.18666e+06	6.59606e+06	8.99071e+06	9.00135e+06	9.15209e+06	9.37011e+06	1.45467	0.0142683	0.0787116	0.816904	-0.291762	down
C20H36O6	8,8a-deoxy-oleane	Others	Others	53428-54-9	340707	916187	627505	584653	985957	1.12996e+06	1.15771e+06	1.87102e+06	1.31248	0.0348981	0.136467	0.479926	-1.05912	down
C11H9NO4	Xanthurenic acid 8-methyl ether	Organic acid and Its derivatives	Organic acid and Its derivatives	2929-14-8	2.77368e+08	2.87438e+08	2.73984e+08	2.76636e+08	3.16468e+08	3.17524e+08	3.1428e+08	2.81525e+08	1.32603	0.0396041	0.148283	0.907	-0.140826	down
C14H14N2O	Metyrapone	Aldehyde,Ketones,Esters	Ketones	54-36-4	4.86367e+06	5.12605e+06	4.37488e+06	3.41935e+06	9.45015e+06	8.06373e+06	7.86614e+06	7.38426e+06	1.55554	0.000734294	0.0147397	0.542785	-0.881547	down
C13H23NO3	N-nonanoyl-L-Homoserine lactone	Amino acid and Its metabolites	Amino acid derivatives	177158-21-3	2.13919e+06	2.20294e+06	689675	1.13042e+06	4.44817e+06	5.91119e+06	6.07899e+06	6.43528e+06	1.49766	0.000387743	0.0103958	0.269403	-1.89216	down
C17H34O2	Methyl hexadecanoic acid	FA	Others	112-39-0	5.79104e+06	8.95764e+06	8.34094e+06	1.76726e+07	2.14337e+07	2.8666e+07	1.20107e+07	2.54587e+07	1.22857	0.0426472	0.154838	0.465486	-1.10319	down
C29H36O10	10-Deacetylbaccatin III	Benzene and substituted derivatives	Benzene and substituted derivatives	32981-86-5	2.76322e+06	2.54449e+06	2.44666e+06	2.23978e+06	3.09775e+06	3.20257e+06	3.40376e+06	3.53092e+06	1.52614	0.00150649	0.0216222	0.75513	-0.405203	down
C9H14N5O4P	Tenofovir	Heterocyclic compounds	Heterocyclic compounds	147127-20-6	8.64048e+06	6.7683e+06	8.09279e+06	8.0237e+06	1.26669e+07	1.36257e+07	1.40622e+07	1.11781e+07	1.57753	0.0011473	0.0189484	0.611751	-0.708983	down
C28H30N2O2	Darifenacin	Benzene and substituted derivatives	Benzene and substituted derivatives	133099-04-4	1.69866e+07	1.74985e+07	1.73164e+07	1.46585e+07	2.13013e+07	2.00606e+07	2.27824e+07	2.35669e+07	1.51307	0.00218739	0.0265395	0.757715	-0.400272	down
C8H15N3O4S	Gln-Cys	Amino acid and Its metabolites	Small Peptide	629653-16-3	1.49671e+07	1.30052e+07	1.64584e+07	1.32233e+07	1.59532e+07	1.77866e+07	1.70724e+07	1.84507e+07	1.28469	0.0290842	0.122277	0.832394	-0.264661	down
C24H47NO7	Psychosine	SP	SP	2238-90-6	6.78428e+06	7.04079e+06	6.83838e+06	7.60764e+06	8.65811e+06	8.11668e+06	8.65342e+06	8.26482e+06	1.54377	0.00154499	0.0216222	0.839078	-0.253123	down
C33H47NO13	Natamycin	Aldehyde,Ketones,Esters	Esters	7681-93-8	2.64937e+06	2.35347e+06	2.26227e+06	1.12365e+06	4.08203e+06	3.70423e+06	3.52725e+06	3.62129e+06	1.33224	0.0115253	0.0700288	0.561693	-0.832147	down
C27H46O2	5-(16-Heneicosenyl)-1,3-benzenediol	Benzene and substituted derivatives	Phenolics	189562-08-1	13769188178	15220975010	15589730917	14785431519	17853443996	17372948813	17421181092	16661068345	1.51602	0.00297425	0.0324	0.856536	-0.223415	down
C6H10N2O2	Piracetam	Others	Medicine	7491-74-9	2.12013e+07	2.28898e+07	2.32891e+07	1.57681e+07	2.41299e+07	2.99609e+07	2.48534e+07	3.08278e+07	1.21351	0.0343551	0.135651	0.757464	-0.400752	down
C17H20N2S	Promazine	Heterocyclic compounds	Heterocyclic compounds	58-40-2	2.44427e+06	2.67405e+06	2.7527e+06	2.95774e+06	3.79869e+06	3.20375e+06	3.38568e+06	3.51212e+06	1.49053	0.00362952	0.0360507	0.779034	-0.360242	down
C12H13N5O4	Toyocamycin	Nucleotide and Its metabolites	Nucleotide and Its metabolites	606-58-6	7.78732e+07	8.64147e+07	8.16089e+07	7.61532e+07	1.95258e+08	2.05692e+08	1.91649e+08	1.96266e+08	1.67243	1.76e-07	0.00012703	0.408245	-1.29249	down
C17H19ClN2S	Chlorpromazine	Heterocyclic compounds	Heterocyclic compounds	50-53-3	888417	1.16322e+06	685373	264698	3.44682e+06	3.25283e+06	3.09102e+06	3.38896e+06	1.50865	0.000235821	0.0080283	0.227753	-2.13446	down
Na2HPO4	Dibasic sodium phosphate	Heterocyclic compounds	Heterocyclic compounds	7558-79-4	3.2541e+07	3.2103e+07	3.00137e+07	2.90795e+07	4.05146e+07	4.05199e+07	4.21699e+07	3.90029e+07	1.61711	0.000132508	0.00599531	0.762834	-0.390559	down
C3H6N6	Melamine	Heterocyclic compounds	Heterocyclic compounds	108-78-1	2.87937e+06	2.68867e+06	2.824e+06	2.48093e+06	5.66033e+06	6.05914e+06	4.30434e+06	3.77434e+06	1.50863	0.0244301	0.109716	0.549192	-0.864618	down
C5H11NO2	N-Methyl-a-aminoisobutyric acid	Amino acid and Its metabolites	Amino acid derivatives	2566-34-9	8570110	6.42665e+06	5.793e+06	8.82498e+06	23676547	1.34929e+07	1.63948e+07	1.53905e+07	1.52414	0.0165096	0.0848494	0.429481	-1.21933	down
C4H6N2O2	Dihydrouracil	Nucleotide and Its metabolites	Nucleotide and Its metabolites	504-07-4	2.53139e+07	2.17999e+07	25346177	2.53912e+07	3.62508e+07	3.33456e+07	3.10211e+07	2.86732e+07	1.47013	0.00944055	0.062513	0.756831	-0.401956	down
C11H15N5O5	Nelarabine	Nucleotide and Its metabolites	Nucleotide and Its metabolites	121032-29-9	1.73866e+07	1.83643e+07	1.67974e+07	1.61171e+07	2.1003e+07	2.1028e+07	2.04931e+07	2.09119e+07	1.58418	0.00311293	0.0328788	0.82297	-0.281087	down
C40H46N2O8	Fetidine	Alkaloids	Alkaloids	7072-86-8	464568	259475	486697	362096	1.0796e+06	730730	718600	726153	1.45468	0.0100543	0.064614	0.483194	-1.04932	down
C5H7N3O2	Dimetridazole	Heterocyclic compounds	Heterocyclic compounds	551-92-8	3.96877e+07	3.98557e+07	3.8962e+07	3.60015e+07	4.21397e+07	4.40238e+07	4.13813e+07	4.66511e+07	1.35344	0.0174117	0.0879301	0.886971	-0.17304	down
C16H23N3O4S1	Gly-Phe-Met	Amino acid and Its metabolites	Small Peptide	72072-08-3	135149	925792	437849	394258	1.0731e+06	1.36219e+06	1.27322e+06	1.28896e+06	1.29174	0.0128494	0.0736996	0.378802	-1.40048	down
C12H19N3O6	Gly-Pro-Glu	Amino acid and Its metabolites	Small Peptide	32302-76-4	7.39958e+07	8.04636e+07	7.39187e+07	7.21965e+07	1.02253e+08	9.5604e+07	9.4544e+07	9.45175e+07	1.61326	0.000166635	0.00665497	0.776842	-0.364307	down
C27H36F2O6	Flumethasone pivalate	Aldehyde,Ketones,Esters	Esters	2002-29-1	8.14291e+06	6.86747e+06	6.53616e+06	6.42762e+06	9.28348e+06	1.11615e+07	9.98341e+06	1.12364e+07	1.53605	0.00161187	0.0220711	0.671411	-0.574733	down
C22H30O5	Methylprednisolone	Hormones and hormone related compounds	Hormones and hormone related compounds	83-43-2	4.58479e+06	4.80917e+06	4.25065e+06	2.43131e+06	7.58085e+06	8.03119e+06	7.71408e+06	7.73667e+06	1.46539	0.00532926	0.0450914	0.51753	-0.950287	down
C4H7NO2	1-Aminocyclopropane-1-carboxylic acid	Organic acid and Its derivatives	Organic acid and Its derivatives	22059-21-8	3.85622e+07	4.10018e+07	3.40188e+07	3.74701e+07	4.66776e+07	4.62605e+07	4.67355e+07	4.27892e+07	1.46113	0.00573044	0.0467458	0.827856	-0.272548	down
C24H26N2O4	Carvedilol	Others	Medicine	72956-09-3	2.38716e+06	5.0062e+06	804979	368537	1.45519e+07	1.48581e+07	1.37166e+07	1.3904e+07	1.43912	0.000853181	0.0160116	0.150216	-2.73489	down
C32H41N5O5	alpha-Ergocryptine	Alkaloids	Alkaloids	511-09-1	1.24369e+06	1.44955e+06	1.58279e+06	1.41187e+06	1.75182e+06	1.75206e+06	1.91996e+06	1.73188e+06	1.45118	0.00654804	0.0509233	0.794875	-0.3312	down
C14H22N2O	Lidocaine	Benzene and substituted derivatives	Benzene and substituted derivatives	137-58-6	3.06416e+07	31146066	3.05809e+07	2.97649e+07	3.4868e+07	3.41306e+07	3.27267e+07	3.4644e+07	1.57055	0.00154208	0.0216222	0.895608	-0.159061	down
C8H19N	Octodrine	Others	Medicine	543-82-8	3.84459e+07	3.83139e+07	3.69973e+07	27407998	4.40467e+07	4.86689e+07	5.25097e+07	4.41946e+07	1.34593	0.0124672	0.0728919	0.745249	-0.424205	down
C12H18N2O3S	Tolbutamide	Benzene and substituted derivatives	Benzene and substituted derivatives	64-77-7	1.21675e+06	957020	1.16815e+06	1.45169e+06	1.92019e+06	1.88842e+06	2.05397e+06	2.25996e+06	1.53746	0.000843885	0.0160116	0.590162	-0.760818	down
C22H34O3	Ginkgolic acid	Benzene and substituted derivatives	Benzene and substituted derivatives	22910-60-7	5.73852e+07	5.80307e+07	5.98581e+07	5.90543e+07	7.57173e+07	7.04346e+07	7.04444e+07	7.74128e+07	1.6151	0.00222994	0.0268267	0.79701	-0.32733	down
C3H11NO7P2	Pamidronate	Organic acid and Its derivatives	Organic acid and Its derivatives	40391-99-9	3.89836e+06	5.75877e+06	8.1853e+06	8.4398e+06	1.11104e+07	1.17394e+07	1.24278e+07	1.04395e+07	1.33748	0.0143428	0.0788955	0.574888	-0.798648	down
C9H13N3O3	2',3'-DIDEOXYCYTIDINE	Nucleotide and Its metabolites	Nucleotide and Its metabolites	7481-89-2	4.65179e+07	4.42411e+07	4.06907e+07	4.0343e+07	5.08809e+07	5.4145e+07	4.73193e+07	4.80619e+07	1.35736	0.0157255	0.0827918	0.857219	-0.222265	down
C47H75NO17	Nystatin	Aldehyde,Ketones,Esters	Esters	34786-70-4 | 1400-61-9	1.78953e+06	3.02612e+06	1.89841e+06	3.77595e+06	6.37012e+06	6.1834e+06	6.44368e+06	6.11867e+06	1.51153	0.00396392	0.0381532	0.417664	-1.25958	down
C3H6N2O2	Cycloserine	Heterocyclic compounds	Heterocyclic compounds	68-41-7	4.29594e+07	6.88054e+07	4.33621e+07	5.08928e+07	6.84622e+07	8.03166e+07	9.60675e+07	1.11228e+08	1.38613	0.0188564	0.0925679	0.578586	-0.789396	down
C32H50O13	Rubusoside	Terpenoids	Ditepenoids	64849-39-4	2.84626e+06	2.64195e+06	2.80961e+06	2.37932e+06	3.6263e+06	2.72512e+06	3.4039e+06	3.36684e+06	1.25498	0.04278	0.155027	0.813674	-0.297478	down
C18H16O7	Usnic acid	Benzene and substituted derivatives	Benzene and substituted derivatives	125-46-2	4.79881e+06	4.92869e+06	2.42814e+06	3.22969e+06	6.75337e+06	6.86425e+06	5.03674e+06	6.94163e+06	1.28412	0.0173129	0.0879301	0.601084	-0.734362	down
C42H62O16	Glycyrrhizin	Others	Hydrocarbon derivatives	103000-77-7	3.76634e+06	4.0922e+06	3.97284e+06	2.9922e+06	6.10285e+06	6.44664e+06	4.04107e+06	5.0038e+06	1.27993	0.0455695	0.161772	0.686456	-0.54276	down
C9H8O3	3',4'-(Methylenedioxy)acetophenone	Aldehyde,Ketones,Esters	Ketones	3162-29-6	1.27197e+08	1.23546e+08	1.14338e+08	1.105e+08	1.46105e+08	1.70783e+08	1.7122e+08	1.68031e+08	1.56537	0.0013449	0.0210463	0.724818	-0.464309	down
C18H29NO2	(+)-Penbutolol	Benzene and substituted derivatives	Phenolics	38363-41-6	3.77981e+07	3.79419e+07	3.57982e+07	3.60796e+07	4.0675e+07	4.24274e+07	4.44972e+07	4.17078e+07	1.53909	0.00217286	0.0264468	0.871893	-0.197777	down
C11H9NO2	3-Amino-2-naphthoic acid	Benzene and substituted derivatives	Benzene and substituted derivatives	5959-52-4	7.1677e+06	1.07715e+07	1.30379e+07	7.21262e+06	2.15875e+07	2.21739e+07	1.16342e+07	2.10679e+07	1.33817	0.0225983	0.10464	0.49945	-1.00159	down
C18H19ClN4	Clozapine	Benzene and substituted derivatives	Benzene and substituted derivatives	5786-21-0	421270	177927	534957	1.12875e+06	1.60492e+06	1.26688e+06	1.39914e+06	1.88078e+06	1.30702	0.00936743	0.0622439	0.367848	-1.44282	down
C5H11Cl2N	Mechlorethamine	Alcohol and amines	Amines	51-75-2	9.23016e+06	8.62038e+06	7.94755e+06	8.37619e+06	1.13631e+07	1.07973e+07	1.14278e+07	1.0332e+07	1.57057	0.00060978	0.0133594	0.778099	-0.361975	down
C30H48N8O9	Angiotensin (1-5)	Benzene and substituted derivatives	Benzene and substituted derivatives	58442-64-1	7.19463e+06	8.51305e+06	6.9671e+06	5.83274e+06	9.38537e+06	9.12503e+06	8.66441e+06	9.65478e+06	1.34608	0.0255681	0.112629	0.774038	-0.369523	down
C19H21NO4	Boldine	Heterocyclic compounds	Heterocyclic compounds	476-70-0	1.92623e+07	2.12006e+07	1.75801e+07	1.78738e+07	2.07467e+07	2.1991e+07	2.29108e+07	2.21647e+07	1.31938	0.0278394	0.119125	0.864527	-0.210017	down
C45H86O6	TG(14:0/14:0/14:0)	GL	TG	555-45-3	2.74027e+07	2.84565e+07	2.67007e+07	2.57449e+07	3.57869e+07	3.76512e+07	3.69735e+07	3.49906e+07	1.63932	3e-05	0.00294644	0.744863	-0.424953	down
C18H19NOS	Duloxetine	Benzene and substituted derivatives	Benzene and substituted derivatives	136434-34-9	1.69457e+06	1.32959e+06	1.18257e+06	1.49125e+06	3.88078e+06	3.95964e+06	4.11519e+06	4.03966e+06	1.65036	1.89e-05	0.00239972	0.356229	-1.48912	down
C17H18N2S2	Sulbentine	Benzene and substituted derivatives	Benzene and substituted derivatives	350-12-9	1.24476e+07	1.1254e+07	1.25825e+07	7.70111e+06	1.27267e+07	1.54655e+07	1.76708e+07	1.65511e+07	1.23569	0.0253415	0.111941	0.704734	-0.504849	down
C17H16ClN3O	Amoxapine	Heterocyclic compounds	Heterocyclic compounds	14028-44-5	2.81992e+06	2.48753e+06	2.6684e+06	2.52014e+06	3.94119e+06	4.297e+06	4.45096e+06	3.88778e+06	1.63387	0.000275325	0.00837775	0.633169	-0.659338	down
C10H13N5O4	Zidovudine	Nucleotide and Its metabolites	Nucleotide and Its metabolites	30516-87-1	1.47188e+06	5.81255e+06	2.97704e+06	4.7701e+06	6.69544e+06	8.08056e+06	7.39328e+06	8.0698e+06	1.23359	0.0231159	0.106394	0.497091	-1.00842	down
C23H27N3O	Prenoxdiazine	Benzene and substituted derivatives	Benzene and substituted derivatives	47543-65-7	1.63405e+06	1.89707e+06	1.4151e+06	1.40507e+06	3.22361e+06	3.27733e+06	3.35448e+06	3.75802e+06	1.62788	3.72e-05	0.00330793	0.466545	-1.09991	down
C10H16S2	3,6-Dihydro-4-(4-methyl-3-pentenyl)-1,2-dithiin	Heterocyclic compounds	Heterocyclic compounds	73188-23-5	1.75074e+06	1.69294e+06	1.71764e+06	1.48085e+06	2.19748e+06	2.23636e+06	2.16508e+06	2.11961e+06	1.58309	0.00146226	0.021324	0.761845	-0.39243	down
C19H26O2	Boldenone	Aldehyde,Ketones,Esters	Ketones	846-48-0	1.01216e+06	1.10268e+06	533703	609440	1.19355e+06	1.3617e+06	1.24625e+06	1.2322e+06	1.2302	0.0484224	0.168315	0.647234	-0.627641	down
C9H7N	Isoquinoline	Heterocyclic compounds	Heterocyclic compounds	119-65-3	1.62076e+06	1.7495e+06	2.42588e+06	1.09028e+06	2.98718e+06	3.00438e+06	2.92907e+06	2.99976e+06	1.38694	0.0192939	0.0939023	0.577701	-0.791604	down
C44H68O13	Okadaic acid	Organic acid and Its derivatives	Organic acid and Its derivatives	78111-17-8	4.9937e+07	4.65638e+07	4.47226e+07	4.46123e+07	7.19474e+07	6.93752e+07	6.48379e+07	6.34732e+07	1.62673	0.000266046	0.00834862	0.689216	-0.536973	down
C38H50N6O5	Sequinavir	Others	Medicine	127779-20-8	3.09293e+07	2.82988e+07	2.69744e+07	2.55602e+07	2.9466e+07	3.29871e+07	3.09158e+07	3.51375e+07	1.19679	0.0476397	0.167109	0.869705	-0.201401	down
C32H41N5O5	Mauritine A	Benzene and substituted derivatives	Benzene and substituted derivatives	38478-72-7	4.50758e+06	4.67896e+06	4.79746e+06	4.57331e+06	5.45132e+06	5.17449e+06	4.78364e+06	5.24686e+06	1.37345	0.0249229	0.110597	0.898384	-0.154595	down
C4H10NO6P	o-Phosphohomoserine	Organic acid and Its derivatives	Phosphoric acids	4210-66-6	7.64466e+06	6.50617e+06	7.94728e+06	9.16873e+06	1.18816e+07	1.08799e+07	1.06628e+07	9.58087e+06	1.42032	0.0069418	0.0524948	0.727048	-0.459878	down
C20H23N	Amitriptyline	Benzene and substituted derivatives	Benzene and substituted derivatives	50-48-6	1.3402e+07	1.38335e+07	1.31216e+07	1.26715e+07	2.84829e+07	3.4991e+07	3.6434e+07	3.68547e+07	1.6552	0.00152482	0.0216222	0.387742	-1.36683	down
C15H27NO3	N-undecanoyl-L-Homoserine lactone	Amino acid and Its metabolites	Amino acid derivatives	216596-71-3	7.32099e+06	7.13339e+06	7.08043e+06	6.54567e+06	7.47291e+06	7.75122e+06	8.21358e+06	8.30611e+06	1.3783	0.0124909	0.0728919	0.884597	-0.176908	down
C46H72N14O10	Dynorphin A 1-8	Amino acid and Its metabolites	Amino acid derivatives	75790-53-3	6.80468e+07	6.8736e+07	6.74977e+07	6.31131e+07	7.61294e+07	7.3821e+07	7.47356e+07	7.23701e+07	1.49846	0.0042204	0.039037	0.900145	-0.15177	down
C7H11NO2	Arecaidine	Alkaloids	Piperidine alkaloids	499-04-7	2.43158e+07	2.8172e+07	3.80168e+07	2.58761e+07	4.78199e+07	4.82049e+07	4.56973e+07	3.86414e+07	1.43654	0.00690041	0.0523884	0.645257	-0.632055	down
C33H43N5O6	Amphibine H	Benzene and substituted derivatives	Benzene and substituted derivatives	52659-55-9	1.4659e+06	599874	1.10986e+06	435439	3.42316e+06	4.94539e+06	4.87984e+06	3.35921e+06	1.53064	0.00174335	0.0234526	0.217435	-2.20134	down
C5H6N2	Methylpyrazine	Heterocyclic compounds	Heterocyclic compounds	109-08-0	5.51673e+07	4.28855e+07	4.53541e+07	4.86434e+07	6.62756e+07	7.24798e+07	7.50982e+07	7.53243e+07	1.57282	0.000472089	0.0116773	0.664125	-0.590474	down
C23H29NO3	Piperundecalidine	Heterocyclic compounds	Heterocyclic compounds	88660-11-1	5.9308e+06	5.09954e+06	5.16441e+06	5.55748e+06	8.06948e+06	8.01082e+06	8.43397e+06	7.41446e+06	1.61634	0.000117556	0.00599531	0.681275	-0.553692	down
C5H5N3O	Pyrazinamide	Organic acid and Its derivatives	Organic acid and Its derivatives	98-96-4	3.07494e+07	3.19232e+07	2.96624e+07	3.11895e+07	4.01714e+07	4.2357e+07	4.8956e+07	3.72379e+07	1.51634	0.018116	0.0904383	0.732117	-0.449854	down
C13H18O7	Salicin	Benzene and substituted derivatives	Benzene and substituted derivatives	138-52-3	1.413e+06	1.10041e+06	1.31815e+06	1.08105e+06	3.37859e+06	3.23491e+06	3.15818e+06	3.30155e+06	1.6554	5.84e-06	0.00119284	0.375776	-1.41205	down
C37H48N4O5	Lopinavir	Heterocyclic compounds	Heterocyclic compounds	192725-17-0	1.2402e+07	1.10159e+07	1.31949e+07	1.14106e+07	1.43561e+07	1.40725e+07	1.36072e+07	1.4132e+07	1.40645	0.0206469	0.0987472	0.855	-0.226004	down
C26H44O9	Mupirocin	FA	Others	12650-69-0	3.54915e+07	3.21084e+07	31546556	3.44233e+07	3.5277e+07	4.02936e+07	3.71542e+07	4.31133e+07	1.27722	0.040021	0.149101	0.857107	-0.222453	down
C17H19FN2O2	Safinamide	Others	Medicine	133865-89-1	4.31285e+07	4.03069e+07	4.08971e+07	3.64981e+07	4.65149e+07	4.86621e+07	5.28905e+07	5.07522e+07	1.49368	0.00274159	0.0310066	0.808926	-0.30592	down
C23H46N6O13	Neomycin	Carbohydrates and Its metabolites	Carbohydrates and Its metabolites	1404-04-2	6.19156e+07	5.44214e+07	5.26268e+07	6.15278e+07	7.26234e+07	6.99794e+07	7.61689e+07	6.87765e+07	1.48847	0.00376582	0.0371161	0.801576	-0.319089	down
C21H44NO7P	Glycerophospho-N-Palmitoyl Ethanolamine	GP	PE	100575-09-5	5.13518e+07	4.06357e+07	3.06928e+07	3.12811e+07	7.19704e+07	5.51311e+07	6.12794e+07	5.85784e+07	1.39679	0.00997237	0.0644757	0.623428	-0.681705	down
C27H41NO2	Cyclopamine	Alcohol and amines	Amines	4449-51-8 | 11051-96-0	3.0686e+06	2.99219e+06	2.68143e+06	3.0843e+06	3.95095e+06	3.21122e+06	3.87707e+06	3.61476e+06	1.40557	0.0157029	0.0827918	0.80705	-0.30927	down
C35H39N5O5	Ergocristine	Heterocyclic compounds	Heterocyclic compounds	511-08-0	6.64827e+07	6.4793e+07	6.17401e+07	5.89625e+07	8.30699e+07	8.43218e+07	8.34404e+07	8.31199e+07	1.6357	0.000903478	0.0165738	0.754534	-0.406341	down
C7H16N2O	N-Acetylcadaverine	Alcohol and amines	Polyamines	32343-73-0	3.91774e+07	3.91478e+07	3.45679e+07	3.30685e+07	4.60623e+07	4.81298e+07	3.93653e+07	4.86059e+07	1.35893	0.0161779	0.084389	0.801268	-0.319644	down
C18H28NO4P	Dimemorfan phosphate	Others	Medicine	36304-84-4	4.11369e+06	4.3579e+06	4.47121e+06	4.75011e+06	6.72529e+06	6.16319e+06	5.72832e+06	5.71873e+06	1.57379	0.00212676	0.0261571	0.72704	-0.459893	down
C6H15O9P	Alditol 6-phosphate	Carbohydrates and Its metabolites	Sugar alcohols	20479-58-7	5.63896e+06	4.75135e+06	6.18111e+06	4.08161e+06	8.53798e+06	1.0326e+07	1.2247e+07	1.44166e+07	1.52606	0.011172	0.0686435	0.453637	-1.14039	down
C17H17NO3	Anaxagoreine	Alkaloids	Alkaloids	77410-38-9	1.80597e+07	2.18072e+07	1.88257e+07	2.02444e+07	2.38205e+07	2.34534e+07	2.04433e+07	2.29863e+07	1.219	0.0400707	0.149101	0.870276	-0.200456	down
C22H31NO3	Dihydroretrofractamide B	Alcohol and amines	Amines	75022-26-3	591923	1.0381e+06	520355	886413	979199	1.57715e+06	1.66596e+06	1.7922e+06	1.33988	0.0173452	0.0879301	0.504911	-0.985899	down
C24H48NO8P	PC(8:0/8:0)	GP	PC	19191-91-4	1.17689e+06	1.04904e+06	1.08184e+06	821402	2.2704e+06	1.60147e+06	2.24696e+06	1.8955e+06	1.55228	0.00431005	0.0394385	0.515224	-0.95673	down
C32H47F5O3S	Fulvestrant	Benzene and substituted derivatives	Benzene and substituted derivatives	129453-61-8	442631	457063	516412	477146	689383	791742	992255	1.19005e+06	1.51012	0.0268892	0.116292	0.516799	-0.952326	down
C18H18N4	N-[[4-[(pyridin-2-ylamino)methyl]phenyl]methyl]pyridin-2-amine	Benzene and substituted derivatives	Benzene and substituted derivatives	55778-02-4	2.90022e+06	2.78776e+06	2.34444e+06	2.24741e+06	2.84834e+06	3.24687e+06	3.22801e+06	2.97526e+06	1.22234	0.0443864	0.1586	0.835862	-0.258663	down
C18H26O2	Empenthrin	Aldehyde,Ketones,Esters	Esters	54406-48-3	5.18607e+06	5.44147e+06	5.25705e+06	5.52045e+06	6.28579e+06	6.83491e+06	6.38758e+06	6.35957e+06	1.60172	0.000607296	0.0133594	0.827477	-0.27321	down
C50H76NO8P	1-Palmitoyl-2-pyrenedecanoylphosphatidylcholine	Heterocyclic compounds	Heterocyclic compounds	95864-17-8	2.02757e+06	1.96489e+06	2.34005e+06	1.93571e+06	4.20515e+06	4.36095e+06	4.1176e+06	4.78607e+06	1.65162	4.3e-05	0.00358228	0.473288	-1.07921	down
C4H9O7P	D-Erythrose 4-phosphate	Carbohydrates and Its metabolites	Phosphate sugars	585-18-2	2.88199e+06	2.84148e+06	3.37344e+06	2.20387e+06	3.81188e+06	4.58186e+06	3.80186e+06	5.68646e+06	1.37407	0.025343	0.111941	0.631962	-0.66209	down
C25H52NO7P	1-Heptadecanoyl-sn-glycero-3-phosphocholine	GP	LPC	50930-23-9	8.5999e+07	8.40275e+07	8.19942e+07	7.82541e+07	1.01748e+08	101049340	1.00952e+08	9.64219e+07	1.60927	0.000225196	0.00792111	0.825333	-0.276952	down
C27H42O4	Hecogenin	Heterocyclic compounds	Heterocyclic compounds	467-55-0	4.26634e+07	4.01398e+07	3.90115e+07	3.36233e+07	5.46232e+07	5.71941e+07	5.46288e+07	6.31693e+07	1.56758	0.000548976	0.0124543	0.676949	-0.56288	down
C21H24FN3O4	Moxifloxacin	Others	Medicine	354812-41-2	5.43525e+07	5.06984e+07	5.4635e+07	5.14144e+07	5.53597e+07	6.02712e+07	5.90996e+07	6.60638e+07	1.32071	0.0359216	0.138694	0.876684	-0.189872	down
C3H7NO2	2-(Methylazaniumyl)acetate	Aldehyde,Ketones,Esters	Esters	68411-97-2	64936.1	306609	141298	285620	1.03581e+06	808023	1.24674e+06	529894	1.43496	0.0139368	0.0773279	0.220542	-2.18088	down
C8H12N2	2,3,5,6-Tetramethylpyrazine	Heterocyclic compounds	Heterocyclic compounds	1124-11-4	3.39141e+07	3.60715e+07	3.21732e+07	2.92994e+07	4.36745e+07	4.17958e+07	3.94868e+07	4.02016e+07	1.48967	0.00399733	0.0383144	0.795951	-0.329249	down
C17H14N2O	Oil Orange ss	Benzene and substituted derivatives	Benzene and substituted derivatives	2646-17-5 | 93449-46-8	2.03436e+06	2.28088e+06	2.34748e+06	2.11314e+06	2.84301e+06	3.13804e+06	3.30386e+06	2.75335e+06	1.54896	0.00308189	0.0326408	0.728997	-0.456015	down
C35H52O14	Olitoriside	Others	Others	13289-20-8	1.24497e+07	1.26525e+07	1.32365e+07	1.29568e+07	1.87477e+07	1.74596e+07	1.49604e+07	1.56282e+07	1.50352	0.0185076	0.0918404	0.767945	-0.380926	down
C9H7NO2	2,4-Quinolinediol	Alcohol and amines	Alcohols	86-95-3 | 70254-44-3 | 70254-43-2	2.14914e+07	1.8378e+07	1.97374e+07	1.84482e+07	2.0377e+07	2.24598e+07	2.25745e+07	2.40122e+07	1.24363	0.0346777	0.136467	0.872869	-0.196163	down
C8H16N2O3	l-Alanyl-l-valine	Amino acid and Its metabolites	Small Peptide	3303-45-5	7.32462e+07	6.33382e+07	6.46751e+07	5.97903e+07	8.76128e+07	7.57833e+07	8.29922e+07	8.07503e+07	1.46541	0.00487986	0.0428132	0.797979	-0.325577	down
C16H21N3O3	Val-trp	Amino acid and Its metabolites	Small Peptide	24587-37-9	3.48435e+07	3.88879e+07	3.58143e+07	3.18348e+07	4.24475e+07	3.94631e+07	41787229	3.94272e+07	1.33706	0.0244382	0.109716	0.8667	-0.206395	down
C16H19N3O5	Oglufanide	Amino acid and Its metabolites	Small Peptide	38101-59-6	4.04727e+07	3.92503e+07	4.40074e+07	3.92975e+07	5.4744e+07	5.38178e+07	4.77836e+07	4.59233e+07	1.45168	0.0129803	0.0741676	0.805997	-0.311154	down
C37H67NO13	Erythromycin	Aldehyde,Ketones,Esters	Ketones	114-07-8	1.19931e+08	1.18832e+08	1.23357e+08	1.12278e+08	1.45543e+08	1.35195e+08	139062272	1.39283e+08	1.57684	0.000545685	0.0124543	0.84853	-0.236962	down
C38H63N7O8	Neuromedin N	Amino acid and Its metabolites	Small Peptide	102577-25-3	1.52107e+07	1.38294e+07	1.22232e+07	1.38965e+07	1.65601e+07	1.62015e+07	1.45051e+07	1.60872e+07	1.22362	0.0391557	0.147035	0.870659	-0.19982	down
C26H40O2	(6aR,10aR)-1-methoxy-6,6,9-trimethyl-3-(2-methyloctan-2-yl)-6a,7,10,10a-tetrahydrobenzo[c]chromene	Benzene and substituted derivatives	Benzene and substituted derivatives	174627-50-0	2.22983e+06	4.90615e+06	4.21951e+06	4.37829e+06	5.76596e+06	5.52605e+06	5.57719e+06	6.30483e+06	1.16796	0.0451239	0.160935	0.67894	-0.558643	down
C41H64O19	3-[3-[5-[3,4-dihydroxy-6-(hydroxymethyl)-5-[3,4,5-trihydroxy-6-(hydroxymethyl)oxan-2-yl]oxyoxan-2-yl]oxy-4-hydroxy-6-methyloxan-2-yl]oxy-5,14-dihydroxy-10-(hydroxymethyl)-13-methyl-2,3,4,6,7,8,9,11,12,15,16,17-dodecahydro-1H-cyclopenta[a]phenanthren-17-yl]-2H-furan-5-one	Heterocyclic compounds	Heterocyclic compounds	210637-19-7	1.91835e+06	1.4907e+06	1.48887e+06	1.73931e+06	2.70371e+06	1.94255e+06	2.4983e+06	3.13936e+06	1.39188	0.0274246	0.117744	0.645399	-0.631736	down
C45H76O19	(2S,3R,4R,5R,6S)-2-[(2R,3R,4S,5S,6R)-2-[[6,15-dihydroxy-7,9,13-trimethyl-6-[3-methyl-4-[(2R,3R,4S,5S,6R)-3,4,5-trihydroxy-6-(hydroxymethyl)oxan-2-yl]oxybutyl]-5-oxapentacyclo[10.8.0.02,9.04,8.013,18]icosan-16-yl]oxy]-4,5-dihydroxy-6-(hydroxymethyl)oxan-3-yl]oxy-6-methyloxane-3,4,5-triol	Steroids	Steroidal saponins	290347-51-2	4.32259e+07	3.81533e+07	4.04951e+07	3.76895e+07	4.60818e+07	4.81846e+07	5.48172e+07	5.40647e+07	1.47409	0.00786299	0.0561391	0.785455	-0.348399	down
C36H48N2O10	[(1S,2R,3R,4S,5S,6S,8R,9S,10S,13S,16S,17R,18S)-11-ethyl-4,8,9-trihydroxy-6,16,18-trimethoxy-11-azahexacyclo[7.7.2.12,5.01,10.03,8.013,17]nonadecan-13-yl]methyl 2-[(3S)-3-methyl-2,5-dioxopyrrolidin-1-yl]benzoate	Benzene and substituted derivatives	Benzene and substituted derivatives	119347-24-9	6.31189e+07	5.63875e+07	6.51978e+07	5.52943e+07	8.88339e+07	76214097	6.89612e+07	6.87429e+07	1.33025	0.0360384	0.138726	0.792722	-0.335112	down
C19H22O7	[(3aR,4S,6aR,8R,9S,9aR,9bR)-8-hydroxy-3,6-dimethylidene-2-oxospiro[3a,4,5,6a,7,8,9a,9b-octahydroazuleno[4,5-b]furan-9,2'-oxirane]-4-yl] (2S)-2-methyloxirane-2-carboxylate	Aldehyde,Ketones,Esters	Esters	11024-67-2	5.50906e+06	6.6254e+06	5.20104e+06	5.3158e+06	9.07975e+06	1.00512e+07	9.82463e+06	9.71192e+06	1.62059	0.000132495	0.00599531	0.585797	-0.771528	down
C22H42O8	(2R)-2-[(2R,3R,4S)-3,4-bis(2-hydroxyethoxy)oxolan-2-yl]-2-hydroxyethyl dodecanoate	FA	Others	9005-67-8	9.90684e+06	7.77434e+06	8.43742e+06	8.40004e+06	12875266	1.11093e+07	1.17032e+07	1.33562e+07	1.52481	0.00196368	0.0251797	0.70383	-0.506701	down
C10H9N	1-Naphthylamine	Benzene and substituted derivatives	Benzene and substituted derivatives	-	1.09794e+07	1.01974e+07	1.15944e+07	1.03415e+07	1.34896e+07	13837168	1.10219e+07	1.39695e+07	1.29928	0.0367375	0.14029	0.824051	-0.279195	down
C6H6O6	Aconitic acid	Organic acid and Its derivatives	Organic acid and Its derivatives	-	6.07205e+07	5.22405e+07	5.177e+07	5.03092e+07	8.74431e+07	8.18882e+07	7.35803e+07	6.88422e+07	1.53259	0.00452454	0.0405306	0.689776	-0.535801	down
C15H22N2O3	Leu-phe	Amino acid and Its metabolites	Small Peptide	-	1.19961e+08	1.10619e+08	1.18623e+08	1.09871e+08	1.38501e+08	1.4205e+08	1.48091e+08	1.43705e+08	1.60847	0.000200568	0.00718672	0.802089	-0.318165	down
C8H11N3O3	N-Acetylhistidine	Amino acid and Its metabolites	Amino acid derivatives	-	4.82507e+07	4.2158e+07	4.50293e+07	3.85668e+07	5.14488e+07	5.29862e+07	5.21349e+07	6.51798e+07	1.34187	0.0266089	0.115275	0.78469	-0.349805	down
C10H21N5O4	Arg-Thr	Amino acid and Its metabolites	Amino acid derivatives	-	8.01216e+06	8.88421e+06	8.21435e+06	7.37652e+06	1.11632e+07	1.17473e+07	1.08411e+07	1.0799e+07	1.5946	0.000358883	0.00982828	0.72922	-0.455574	down
C13H25N3O4	Ile-Gly-Val	Amino acid and Its metabolites	Small Peptide	-	1189498885	1143537766	1109123649	1032646091	1232046141	1222607833	1257566025	1233809920	1.35396	0.0345698	0.136359	0.904727	-0.144446	down
C13H24N2O	1,3-Dicyclohexylurea	Alcohol and amines	Polyamines	-	2.54055e+07	2.61252e+07	2.37558e+07	2.50615e+07	3.08914e+07	2.88447e+07	2.99227e+07	2.76557e+07	1.51272	0.00340482	0.0346262	0.855376	-0.225369	down
C16H30N4O5	Ile-Ile-Asn	Amino acid and Its metabolites	Small Peptide	-	1.91147e+07	3.1197e+07	3.23706e+07	2.87534e+07	3.91076e+07	4.76275e+07	4.10132e+07	4.13348e+07	1.35842	0.00961957	0.0629404	0.659059	-0.601521	down
C19H25N3O4	Pro-Pro-Phe	Amino acid and Its metabolites	Small Peptide	-	1.81811e+07	2.04842e+07	1.72092e+07	1.70857e+07	2.61197e+07	2.27172e+07	2.37328e+07	2.53002e+07	1.54231	0.00129528	0.020568	0.745481	-0.423757	down
C20H29N3O4	Pro-Phe-Ile	Amino acid and Its metabolites	Small Peptide	-	2.95363e+08	2.31248e+08	2.798e+08	2.38073e+08	3.1735e+08	3.59358e+08	363679806	3.18983e+08	1.40836	0.00853747	0.0586607	0.768359	-0.380148	down
C15H25N3O6	Pro-Asp-Leu	Amino acid and Its metabolites	Small Peptide	-	2.08943e+06	2.45869e+06	2.70841e+06	2.74812e+06	3.02471e+06	3.31121e+06	2.84013e+06	3.22388e+06	1.30499	0.0206714	0.0987472	0.806831	-0.309661	down
C17H23N3O4	Pro-Ala-Phe	Amino acid and Its metabolites	Small Peptide	-	1.36871e+07	1.13679e+07	10748530	9.69691e+06	1.42021e+07	1.49187e+07	1.47962e+07	1.37027e+07	1.34196	0.0312089	0.128575	0.789667	-0.340684	down
C16H23N3O4	Phe-Val-Gly	Amino acid and Its metabolites	Small Peptide	-	3.27527e+08	3.36717e+08	3.02565e+08	2.93662e+08	3.80753e+08	4.28903e+08	4.0478e+08	3.84491e+08	1.53895	0.00137232	0.0213016	0.788323	-0.343141	down
C16H27N3O4	Pro-Pro-Ile	Amino acid and Its metabolites	Small Peptide	-	2621332	1.86895e+06	2.39219e+06	2.38024e+06	3.86996e+06	3.1627e+06	3.45895e+06	3.52709e+06	1.50987	0.00152145	0.0216222	0.66074	-0.597846	down
C20H29N3O6	Leu-Phe-Glu	Amino acid and Its metabolites	Small Peptide	-	3.7406e+06	3.7309e+06	3.87055e+06	3.51402e+06	4.1444e+06	4.76854e+06	4.28406e+06	4.27149e+06	1.46365	0.0103136	0.0653388	0.85045	-0.233702	down
C18H25N3O6	Thr-Pro-Tyr	Amino acid and Its metabolites	Small Peptide	-	1.45085e+08	1.40303e+08	1.44954e+08	1.35602e+08	1.70693e+08	167090532	1.52409e+08	1.49222e+08	1.34771	0.0328475	0.132148	0.885094	-0.176098	down
C16H27N3O4	Pro-Pro-Leu	Amino acid and Its metabolites	Small Peptide	-	3.7337e+07	3.68883e+07	3.72053e+07	3.23898e+07	3.97277e+07	4.26647e+07	4.39127e+07	4.46886e+07	1.43399	0.00574979	0.046804	0.841085	-0.249676	down
C17H31N3O6	Ile-Glu-Leu	Amino acid and Its metabolites	Small Peptide	-	3.1652e+07	3.21526e+07	3.08501e+07	2.88272e+07	3.88837e+07	3.88885e+07	3.2421e+07	3.7804e+07	1.38824	0.0206679	0.0987472	0.834354	-0.261268	down
C10H18N2O5	Ile-Asp	Amino acid and Its metabolites	Small Peptide	-	4.95057e+07	5.22392e+07	5.2963e+07	5.22685e+07	5.52167e+07	5.96353e+07	6.25289e+07	6.48557e+07	1.43855	0.0180779	0.0903659	0.854439	-0.22695	down
C13H18N2O4	Thr-Phe	Amino acid and Its metabolites	Small Peptide	-	1.0556e+08	1.02941e+08	1.00454e+08	9.42066e+07	1.16869e+08	1.26991e+08	1.22849e+08	1.30494e+08	1.55762	0.000938452	0.0166575	0.810861	-0.302474	down
C11H20N2O3	Pro-Ile	Amino acid and Its metabolites	Small Peptide	-	6.68405e+07	6.11232e+07	6.1278e+07	5.35889e+07	8.42665e+07	8.25407e+07	9.20623e+07	9.01095e+07	1.58351	0.000340228	0.00966248	0.695832	-0.52319	down
C11H12N2O2	(2S)-2-ammonio-3-(1H-indol-3-yl)propanoate	Others	Others	-	3342679092	3224582495	3346200821	3005288916	4042135549	4009147698	3852701191	4026020651	1.59918	0.000597624	0.0132445	0.81097	-0.30228	down
C27H44O2	(1S,3Z)-3-[(2E)-2-[(7aS)-1-[(2R)-6-hydroxy-6-methylheptan-2-yl]-7a-methyl-2,3,3a,4,6,7-hexahydro-1H-inden-5-ylidene]ethylidene]-4-methylidenecyclohexan-1-ol	Others	Others	-	7.19939e+06	2.27707e+06	583266	471247	1.11089e+07	1.39377e+07	2.83742e+07	1.53938e+07	1.38883	0.0245701	0.109792	0.153034	-2.70808	down
C41H78NO8P	1-(11Z-eicosenoyl)-2-(9Z-hexadecenoyl)-glycero-3-phosphoethanolamine	GP	PE	-	642215	990677	68260.1	489907	2.26244e+06	2.63261e+06	2.74469e+06	1.30271e+06	1.26503	0.00726989	0.0543329	0.245018	-2.02904	down
C44H86NO8P	1-(9Z-tetradecenoyl)-2-docosanoyl-glycero-3-phosphocholine	GP	PC	-	1.77205e+06	1.80374e+06	2.83207e+06	350435	5.69216e+06	3.86728e+06	4.21804e+06	2.95753e+06	1.16265	0.0174131	0.0879301	0.403842	-1.30814	down
C46H88NO8P	PE-NMe(20:2(11Z,14Z)/20:0)	GP	PE	-	3.55782e+06	2471688	8.28908e+06	3.53499e+06	3.41855e+07	3.26293e+07	3.52006e+07	4.2412e+07	1.60989	6.49e-05	0.00452664	0.123616	-3.01606	down
C17H33N3O4	Leu-Ile-Val	Amino acid and Its metabolites	Small Peptide	-	1.92568e+08	1.84047e+08	1.88254e+08	1.69511e+08	2.06968e+08	2.21447e+08	2.4158e+08	2.19256e+08	1.47473	0.00579677	0.0469894	0.825841	-0.276064	down
C43H80NO8P	PE-NMe2(18:1(9Z)/18:2(9Z,12Z))	GP	PE	-	2.57263e+06	2.03161e+06	1.29104e+06	1.05827e+06	7.74148e+06	8.28007e+06	1.18141e+07	1.4032e+07	1.59216	0.00807878	0.0565219	0.166084	-2.59001	down
C14H23N5O4	Val-Ala-His	Amino acid and Its metabolites	Small Peptide	-	2.57656e+06	3.40676e+06	2.31667e+06	1.22371e+06	9.76221e+06	7.98176e+06	8.39543e+06	6.80314e+06	1.54409	0.000370177	0.0100657	0.289101	-1.79036	down
C17H31N3O6	Ile-Glu-Ile	Amino acid and Its metabolites	Small Peptide	-	2.13946e+07	2.18371e+07	1.93794e+07	2.14009e+07	22412831	2.37325e+07	2.45364e+07	2.51161e+07	1.38417	0.0105888	0.0662309	0.876971	-0.189398	down
C12H21N3O4	Gly-Pro-Val	Amino acid and Its metabolites	Small Peptide	-	4.21818e+07	3.70155e+07	3.94246e+07	3.35096e+07	4.49832e+07	4.54353e+07	4.48887e+07	4.23948e+07	1.31699	0.0334121	0.13311	0.856105	-0.22414	down
C13H20O	alpha-Ionone	Aldehyde,Ketones,Esters	Ketones	-	7.5045e+06	6.35824e+06	7.03484e+06	4.64694e+06	8.73419e+06	9.24678e+06	1.04326e+07	1.39754e+07	1.35845	0.0287578	0.121563	0.602622	-0.730675	down
C44H88NO8P	1,2-Distearoyl-sn-glycero-3-phosphocholine	GP	PC	-	473426	375183	77187.4	479617	941176	677371	619601	646119	1.07401	0.0233422	0.106922	0.487269	-1.03721	down
C17H27N5O6	Ile-Glu-His	Amino acid and Its metabolites	Small Peptide	-	9.5984e+06	9.45389e+06	9.77328e+06	8.80736e+06	1.15946e+07	1.28345e+07	1.37775e+07	1.47702e+07	1.55127	0.00775431	0.0558835	0.710366	-0.493365	down
C18H36N4O4	Ile-Leu-Lys	Amino acid and Its metabolites	Small Peptide	-	1.03458e+07	1.14361e+07	8.11161e+06	8.3988e+06	1.07355e+07	1.90037e+07	1.64931e+07	1.54139e+07	1.32368	0.0349768	0.136467	0.621163	-0.686956	down
C3H7NO	Acetone oxime	Aldehyde,Ketones,Esters	Ketones	-	3.23663e+06	2.99204e+06	2.84992e+06	2.38578e+06	3.92439e+06	3.34883e+06	3.41292e+06	3.47175e+06	1.28973	0.0255285	0.112629	0.80975	-0.304451	down
C42H82NO8P	PE-NMe2(20:1(11Z)/15:0)	GP	PE	-	1.638e+06	1.41153e+06	1.21705e+06	600909	6.4319e+06	3.04622e+06	2.97234e+06	6.40693e+06	1.46354	0.034794	0.136467	0.258121	-1.95388	down
C16H27N3O6	Pro-Glu-Leu	Amino acid and Its metabolites	Small Peptide	-	1.07507e+08	1.08844e+08	9.90942e+07	1.00252e+08	1.23738e+08	1.35009e+08	136683101	1.48099e+08	1.55459	0.0033944	0.0346209	0.764813	-0.38682	down
C18H31N5O4	Ile-His-Ile	Amino acid and Its metabolites	Small Peptide	-	5.26013e+07	5.17177e+07	53241461	5.17966e+07	6.86243e+07	5.87389e+07	7.4328e+07	7.562e+07	1.49332	0.0209661	0.0992629	0.754954	-0.40554	down
C19H30N4O5	Lys-Phe-Thr	Amino acid and Its metabolites	Small Peptide	-	1.09846e+07	1.36761e+07	1.34819e+07	1.21405e+07	1.57431e+07	1.73753e+07	1.62347e+07	2.03424e+07	1.45109	0.0103035	0.0653388	0.721467	-0.470994	down
C19H29N3O6	Leu-Tyr-Thr	Amino acid and Its metabolites	Small Peptide	-	1.35258e+08	1.45462e+08	136811723	1.30318e+08	1.53654e+08	1.62282e+08	1.74158e+08	1.66143e+08	1.5184	0.00279157	0.031339	0.834835	-0.260437	down
C16H32N4O4	Val-Lys-Val	Amino acid and Its metabolites	Small Peptide	-	7.50816e+07	6.79205e+07	6.22265e+07	6.28944e+07	7.27031e+07	8.37875e+07	8.40084e+07	8.16112e+07	1.35113	0.0150589	0.0808627	0.832395	-0.264659	down
C42H84NO8P	1-Eicosanoyl-2-tetradecanoyl-sn-glycero-3-phosphocholine	GP	PC	-	5.03735e+07	1.40279e+07	1.89126e+07	1.17509e+07	1.04186e+08	8.28919e+07	6.44624e+07	3.64026e+07	1.31539	0.0357668	0.138614	0.330152	-1.5988	down
C5H12N+	n,n,n-Trimethylethenaminium	Alcohol and amines	Amines	-	2.28363e+07	1.02406e+07	1.66369e+07	1.64745e+07	2.84279e+07	2.76045e+07	2.63758e+07	3.16628e+07	1.36263	0.0122479	0.0725962	0.580238	-0.785282	down
C15H27N3O6	Val-Glu-Val	Amino acid and Its metabolites	Small Peptide	-	4.79344e+07	2.29202e+07	4.37305e+07	2.87265e+07	6.30933e+07	5.68743e+07	5.63059e+07	5.51395e+07	1.29185	0.0294212	0.123145	0.619289	-0.691315	down
C19H20N2O	Vellosimine	Alkaloids	Alkaloids	-	2.49078e+07	2.27447e+07	2.21411e+07	2.26858e+07	2.69275e+07	2.60464e+07	2.75135e+07	2.95206e+07	1.48625	0.00412587	0.038771	0.840662	-0.250402	down
C19H27N3O4S1	Met-Pro-Phe	Amino acid and Its metabolites	Small Peptide	-	6.03648e+06	1.3307e+07	1.50289e+07	4.76362e+06	31549260	2.24938e+07	2.68485e+07	2.78533e+07	1.41995	0.0020686	0.0257794	0.359888	-1.47438	down
C14H25N3O6	Leu-Ala-Glu	Amino acid and Its metabolites	Small Peptide	-	2.43275e+07	2.25847e+07	2.05532e+07	1.88389e+07	2.78823e+07	2.5879e+07	2.50954e+07	2.79391e+07	1.3776	0.0147948	0.0800048	0.808125	-0.307349	down
C44H84NO8P	PE-NMe(20:2(11Z,14Z)/18:0)	GP	PE	-	9.71125e+06	1.34674e+07	1.35109e+07	2.09306e+07	1.27741e+08	5.19116e+07	6.73707e+07	4.70985e+07	1.54878	0.0488377	0.16936	0.195906	-2.35177	down
C26H36N2O4	Norverapamil	Benzene and substituted derivatives	Benzene and substituted derivatives	-	299379	268905	349411	1.26017e+06	3.688e+06	5.42848e+06	5.81081e+06	3.58439e+06	1.55751	0.0028554	0.0317322	0.117648	-3.08745	down
C17H27N5O6	Leu-Glu-His	Amino acid and Its metabolites	Small Peptide	-	2.24689e+06	1.80424e+06	1.77403e+06	2.50197e+06	5.62021e+06	5.94091e+06	5.38803e+06	6.04595e+06	1.64104	5.11e-06	0.00115141	0.362127	-1.46543	down
C20H39NO4	Carnitine C13:0	FA	CAR	-	7.54821e+07	8.50804e+07	7.66548e+07	7.5556e+07	8.27672e+07	9.1958e+07	9.55998e+07	9.30868e+07	1.37357	0.0138102	0.0769996	0.860658	-0.216488	down
C35H54O11	Digoxigenin bisdigitoxoside	Steroids	Steroid	-	8.62191e+06	8.05677e+06	7.55311e+06	7.46298e+06	1.08171e+07	1.01554e+07	1.09554e+07	1.10839e+07	1.60503	0.000215554	0.00765217	0.736885	-0.440488	down
C32H56O14	3-Decanoyl-3',4-di(isovaleryl)sucrose	Aldehyde,Ketones,Esters	Esters	-	486756	1.12282e+06	1.86528e+06	1.26787e+06	1.86697e+06	1.5302e+06	2.84024e+06	2.7941e+06	1.1287	0.049716	0.171259	0.525131	-0.92925	down
C11H15NO2	3,4-Methylenedioxymethamphetamine	Heterocyclic compounds	Heterocyclic compounds	-	6.7437e+07	6.04842e+07	6.24599e+07	6.04451e+07	7.22646e+07	7.13705e+07	7.0312e+07	6.74277e+07	1.42095	0.0108548	0.0672331	0.891431	-0.165805	down
C22H38O13	2,4-Di(isovaleryl)sucrose	Others	Others	-	8.76427e+08	9.51699e+08	9.14812e+08	838399671	1148088514	1132492977	9.99251e+08	1016441439	1.43645	0.0108741	0.0672438	0.833592	-0.262587	down
C16H31N3O4S1	Ile-Val-Met	Amino acid and Its metabolites	Small Peptide	-	1.7845e+07	19777804	1.70283e+07	1.03845e+07	2.27853e+07	2.81966e+07	2.55366e+07	3.03172e+07	1.35059	0.00785909	0.0561391	0.608744	-0.716091	down
C22H31NO2	Desfesoterodine	Benzene and substituted derivatives	Benzene and substituted derivatives	-	3.47565e+06	3.46858e+06	3.80278e+06	5.47426e+06	6.9044e+06	7.09309e+06	7.00654e+06	7.94393e+06	1.51967	0.00295556	0.0324	0.56036	-0.835575	down
C12H18N4S2	2-{2-[3-(2-Carbamimidoylsulfanyl-ethyl)-phenyl]-ethyl}-isothiourea	Benzene and substituted derivatives	Benzene and substituted derivatives	-	4.6154e+06	3.75601e+06	3.98656e+06	3.5461e+06	5.69988e+06	6.3276e+06	5.93228e+06	6.03569e+06	1.57966	0.000792103	0.0154945	0.662795	-0.593365	down
C18H23N3O7	Pro-Tyr-Asp	Amino acid and Its metabolites	Small Peptide	-	1.50374e+06	815358	622268	1.93921e+06	3.24123e+06	4.76152e+06	5.62978e+06	3.48267e+06	1.47375	0.00597885	0.0477873	0.28516	-1.81016	down
C19H30N6O5	Thr-Phe-Arg	Amino acid and Its metabolites	Small Peptide	-	5.92647e+06	2.35154e+06	4.15153e+06	5.41422e+06	1.5448e+07	1.29485e+07	1.79071e+07	7.95678e+06	1.44507	0.017462	0.0879754	0.328854	-1.60448	down
C20H31N3O4	Phe-Leu-Val	Amino acid and Its metabolites	Small Peptide	-	2.90673e+06	2.19684e+06	2.54788e+06	2.03782e+06	6.4824e+06	5.95694e+06	6302289	6.64678e+06	1.64387	6.47e-06	0.00119284	0.381641	-1.38971	down
C21H33N3O5	Tyr-Ile-Leu	Amino acid and Its metabolites	Small Peptide	-	5.49382e+07	5.8306e+07	5.92035e+07	5.18317e+07	6.19803e+07	6.08566e+07	70795859	6.89504e+07	1.33894	0.0223711	0.104091	0.854127	-0.227478	down
C13H20O2	1-(4-Methoxyphenyl)-4-methylpentan-3-ol	Benzene and substituted derivatives	Phenolics	-	3.15551e+07	2.8871e+07	5.21605e+07	3.86289e+07	5.56867e+07	8.06825e+07	7.60069e+07	1.28961e+08	1.38903	0.0488556	0.16936	0.44301	-1.17459	down
C21H33N3O5	Leu-Ile-Tyr	Amino acid and Its metabolites	Small Peptide	-	1.61208e+07	1.20234e+07	1.61179e+07	1.42762e+07	2.08963e+07	2.01536e+07	1.92697e+07	1.77333e+07	1.40746	0.00797118	0.0563576	0.749981	-0.415075	down
C18H36N6O4	Arg-Ile-Leu	Amino acid and Its metabolites	Small Peptide	-	3.43037e+07	3.18527e+07	3.16298e+07	2.96894e+07	4.10141e+07	3.98199e+07	4.14506e+07	4.00763e+07	1.60351	0.00107028	0.0182794	0.785138	-0.348982	down
C15H25N5O4	Ile-His-Ala	Amino acid and Its metabolites	Small Peptide	-	1.42776e+07	1.56973e+07	1.53222e+07	1.21578e+07	1.56474e+07	1.83302e+07	1.93506e+07	1.87548e+07	1.30987	0.0184651	0.0918404	0.797066	-0.327229	down
C17H34N6O4	Arg-Ile-Val	Amino acid and Its metabolites	Small Peptide	-	6.09554e+07	6.32209e+07	5.73481e+07	5.72549e+07	6.81275e+07	7.88225e+07	7.12571e+07	7.23757e+07	1.50652	0.00438463	0.0397415	0.821726	-0.283271	down
C13H17NO3	1-(1,3-Benzodioxol-4-yl)-2-(methylamino)pentan-1-one	Benzene and substituted derivatives	Benzene and substituted derivatives	-	1.45695e+06	1.67712e+07	1.96265e+07	1.22811e+06	4.65022e+07	4.74338e+07	4.22631e+07	3.59218e+07	1.27712	0.00250379	0.0291779	0.227066	-2.13882	down
C44H84NO8P	1-tetradecanoyl-2-(13Z,16Z-docosadienoyl)-glycero-3-phosphocholine	GP	PC	-	3.8386e+07	3.68188e+07	4.22435e+07	3.1438e+07	4.48966e+08	4.19779e+08	3.26711e+08	2.3048e+08	1.65372	0.00745827	0.0549904	0.104413	-3.25963	down
C21H25N3O5	Phe-Ser-Phe	Amino acid and Its metabolites	Small Peptide	-	2.96342e+07	4.22386e+07	4.06772e+07	3.98646e+07	5.65786e+07	5.47793e+07	5.33525e+07	5.22324e+07	1.46365	0.00767542	0.0555937	0.702557	-0.509313	down
C11H19N3O5	Ala-Pro-Ser	Amino acid and Its metabolites	Small Peptide	-	2.84973e+06	2.62025e+06	2.33437e+06	2.33593e+06	4.62282e+06	5.80541e+06	4.68883e+06	6.18384e+06	1.6082	0.00366978	0.0363564	0.476049	-1.07082	down
C22H30N4O4	Pro-Ile-Trp	Amino acid and Its metabolites	Small Peptide	-	3.4963e+07	2.99368e+07	2.27116e+07	2.21766e+07	3.48192e+07	3.9559e+07	4.21952e+07	3.67695e+07	1.29432	0.0292083	0.122521	0.715964	-0.482041	down
C17H23N3O7	Glu-Tyr-Ala	Amino acid and Its metabolites	Small Peptide	-	1.25653e+07	1.02309e+07	1.09176e+07	1.09722e+07	1.29662e+07	1.46105e+07	1.33604e+07	1.23352e+07	1.32463	0.0207076	0.0987472	0.838823	-0.253561	down
C15H26N4O7	Asp-Ile-Gln	Amino acid and Its metabolites	Small Peptide	-	1.61229e+07	1.75115e+07	1.55367e+07	1.54432e+07	1.90489e+07	1.85619e+07	1.77596e+07	1.82516e+07	1.43952	0.0103537	0.0653388	0.877651	-0.188281	down
C21H39N5O6	Gly-Val-Ile-Gly-Ile	Amino acid and Its metabolites	Small Peptide	-	6.71309e+06	8.28954e+06	9.29412e+06	7.99487e+06	9.86589e+06	1.01052e+07	1.01278e+07	1.17138e+07	1.35612	0.0138954	0.0772103	0.772292	-0.372781	down
C21H25N3O3	6-hydroxytryprostatin B	Amino acid and Its metabolites	Amino acid derivatives	-	8.05313e+06	8.51274e+06	8.53487e+06	7.60012e+06	9.73995e+06	1.03838e+07	1.04149e+07	1.01553e+07	1.58354	0.00052009	0.012085	0.80358	-0.315487	down
C18H22N4O4	Gly-Pro-Trp	Amino acid and Its metabolites	Small Peptide	-	2.7178e+06	2.53866e+06	1.38307e+06	2.34656e+06	3.16752e+06	3.6832e+06	3.23286e+06	2.91372e+06	1.1902	0.034633	0.136467	0.691381	-0.532446	down
C21H25N3O5	Phe-Phe-Ser	Amino acid and Its metabolites	Small Peptide	-	6.59676e+06	5.86626e+06	8.82405e+06	6.43626e+06	1.03089e+07	1.10385e+07	9.3022e+06	1.2425e+07	1.44536	0.00599818	0.0478109	0.643613	-0.635735	down
C27H40N12O7	His-His-Ser-Lys-His	Amino acid and Its metabolites	Small Peptide	-	8.05582e+07	8.46238e+07	7.40751e+07	7.3794e+07	8.67508e+07	9.82864e+07	8.81977e+07	1.12202e+08	1.29553	0.0460861	0.163002	0.812197	-0.300098	down
C14H19N3S	Methapyrilene	Heterocyclic compounds	Heterocyclic compounds	-	9.62758e+07	9.38712e+07	9.8905e+07	1.13894e+08	1.23591e+08	1.14783e+08	1.11941e+08	1.16908e+08	1.32064	0.0286681	0.121317	0.862426	-0.213527	down
C15H25N5O5	His-Thr-Val	Amino acid and Its metabolites	Small Peptide	-	8.92137e+06	9.56365e+06	9.5327e+06	8.12297e+06	1.22882e+07	1.17209e+07	1.09026e+07	1.34125e+07	1.50824	0.0043533	0.039551	0.747881	-0.41912	down
C23H31NO2	Proadifen	Benzene and substituted derivatives	Benzene and substituted derivatives	-	3.76223e+07	3.89895e+07	4.01247e+07	3.67398e+07	4.7685e+07	4.98674e+07	5.34127e+07	5.501e+07	1.59917	0.00169518	0.0230473	0.74512	-0.424455	down
C18H27N3O5	Phe-Ile-Ser	Amino acid and Its metabolites	Small Peptide	-	2.22225e+06	984271	1.3863e+06	1.901e+06	3.11634e+06	2.14524e+06	2.10138e+06	2.83872e+06	1.16118	0.0477177	0.167198	0.636544	-0.651668	down
C22H40O12	4-Decanoylsucrose	Aldehyde,Ketones,Esters	Esters	-	1.32135e+08	1.26993e+08	132676090	115906445	1.52248e+08	1.46252e+08	1.53006e+08	1.50248e+08	1.52057	0.00532775	0.0450914	0.843718	-0.245167	down
C16H32N6O5	Lys-Lys-Asn	Amino acid and Its metabolites	Small Peptide	-	8.52914e+07	8.51085e+07	8.31776e+07	7.80595e+07	107331102	9.54148e+07	9.85555e+07	9.86677e+07	1.54844	0.00227344	0.0269318	0.829157	-0.270283	down
C21H42NO7P	LPE(16:1/0:0)	GP	PE	-	4.99477e+06	5.0408e+06	4.73574e+06	4.43789e+06	6.88794e+06	7.59229e+06	6212452	6.12755e+06	1.54367	0.0068247	0.0520197	0.716221	-0.481524	down
C9H10O4	Syringaldehyde	Benzene and substituted derivatives	Benzene and substituted derivatives	-	3.50369e+07	3.84038e+07	3.08455e+07	2.80375e+07	4.51232e+07	4.74758e+07	4.37918e+07	4.03997e+07	1.41698	0.00895493	0.0606594	0.748478	-0.417968	down
C29H48O15	Acylsucrose S4:17[2](2,5,5,5)	Aldehyde,Ketones,Esters	Esters	-	1.79884e+07	1.88039e+07	1.7292e+07	1.8184e+07	2.13228e+07	1.97983e+07	2.16705e+07	2.27943e+07	1.50591	0.00663777	0.0514125	0.844396	-0.244009	down
C14H28N4O4S1	Lys-Cys-Val	Amino acid and Its metabolites	Small Peptide	-	9.28819e+07	9.62283e+07	9.0069e+07	9.82298e+07	133666000	1.18909e+08	1.07304e+08	1.06515e+08	1.40066	0.0347735	0.136467	0.809207	-0.305418	down
C30H62NO7P	1-Docosanoyl-sn-glycero-3-phosphocholine	GP	PC	-	5.41579e+07	5.53727e+07	5.46717e+07	5.51526e+07	6.20501e+07	6.60506e+07	7.06914e+07	6.8453e+07	1.5801	0.0067734	0.0518348	0.8208	-0.284897	down
C45H78NO8P	1-octadecanoyl-2-(4Z,7Z,10Z,13Z,16Z,19Z-docosahexaenoyl)-sn-glycero-3-phosphoethanolamine	GP	PE	-	1.53567e+06	633483	258183	499460	1.54441e+06	1.46436e+06	2.17801e+06	1.58281e+06	1.24795	0.0323882	0.13085	0.432345	-1.20974	down
C9H11NO	2-Aminopropiophenone	Aldehyde,Ketones,Esters	Ketones	-	1.2629e+06	1.40792e+06	1.23191e+06	2.13542e+06	4.03716e+06	2.62574e+06	4.29121e+06	2.64411e+06	1.46985	0.0161707	0.084389	0.44404	-1.17124	down
C23H38O2	cis-4,10-13,16-Docosatetraenoic Acid methyl ester	Aldehyde,Ketones,Esters	Esters	-	9.30186e+06	1.06255e+07	1.14239e+07	9.7972e+06	1.30543e+07	1.26751e+07	1.41713e+07	1.14917e+07	1.38621	0.0127894	0.0736365	0.800673	-0.320714	down
C2H3Cl3O2	Chloral hydrate	Aldehyde,Ketones,Esters	Aldehydes	-	3.84337e+07	3.89125e+07	3.8962e+07	3.75556e+07	4.96784e+07	5.03725e+07	5.2215e+07	4.56553e+07	1.6139	0.00304505	0.0326408	0.777399	-0.363272	down
C16H30N4O4S1	Pro-Met-Lys	Amino acid and Its metabolites	Small Peptide	-	35309707	3.53963e+07	3.28684e+07	3.23063e+07	4.11111e+07	3.73318e+07	3.75965e+07	3.988e+07	1.4475	0.00645888	0.0504345	0.871481	-0.198458	down
C20H30N4O5	Ile-Gln-Phe	Amino acid and Its metabolites	Small Peptide	-	2.01804e+06	1.54691e+06	2.21036e+06	2.09213e+06	2.81537e+06	2.8176e+06	3.01813e+06	2.8133e+06	1.48991	0.00537406	0.0452838	0.686251	-0.543193	down
C17H23NO	Levorphanol	Alkaloids	Isoquinoline alkaloids	-	3.95476e+06	5.42121e+06	5.5602e+06	5.33379e+06	6.05483e+06	5.97946e+06	6.48895e+06	6.89674e+06	1.24208	0.0322699	0.13085	0.797402	-0.32662	down
C37H59N5O11S2	2-amino-4-({1-[(carboxymethyl)-C-hydroxycarbonimidoyl]-2-{[(5R)-5,10,14,16-tetrahydroxy-5,9,11,13,13-pentamethyl-2-[1-(2-methyl-1,3-thiazol-4-yl)prop-1-en-2-yl]-12-oxo-1-azacyclohexadec-1(16)-en-4-yl]sulfanyl}ethyl}-C-hydroxycarbonimidoyl)butanoic acid	Others	Others	-	1.07032e+06	1.21028e+06	711270	992130	1.45495e+06	2.29703e+06	1.75059e+06	1.69088e+06	1.43065	0.0122698	0.0725962	0.553838	-0.852464	down
C23H27N3O6	Glu-Phe-Phe	Amino acid and Its metabolites	Small Peptide	-	115368	323769	376884	435215	591821	1.01296e+06	620001	576361	1.24039	0.025847	0.113486	0.446688	-1.16266	down
C21H34N4O4	Ile-Lys-Phe	Amino acid and Its metabolites	Small Peptide	-	7.3461e+06	6.87518e+06	7.7196e+06	7.54716e+06	8.80428e+06	9.56935e+06	9.23425e+06	9.68495e+06	1.584	0.000358492	0.00982828	0.790716	-0.338768	down
C15H20O3	(+)-cis-abscisic aldehyde	Aldehyde,Ketones,Esters	Aldehydes	-	2.21645e+06	2.28908e+06	2.14633e+06	2.43357e+06	2.90312e+06	3.68376e+06	2.81502e+06	3.30442e+06	1.49702	0.0158648	0.0831855	0.715031	-0.483921	down
C27H42N12O6	Tyr-His-Arg-Arg	Amino acid and Its metabolites	Small Peptide	-	3.2845e+08	3.16948e+08	3.12644e+08	3.0372e+08	3.63728e+08	3.63885e+08	389608111	4.09157e+08	1.54301	0.00465527	0.0413155	0.826638	-0.274673	down
C17H19NO	Nefopam	Heterocyclic compounds	Heterocyclic compounds	-	4282250146	4071771382	3980070176	4348686505	4879884868	5042565933	5305250007	5072828186	1.58897	0.000328137	0.00951476	0.82179	-0.283158	down
C16H27N5O4	His-Val-Val	Amino acid and Its metabolites	Small Peptide	-	8.24364e+07	8.50554e+07	8.2118e+07	8.10772e+07	1.13501e+08	1.08396e+08	9.97196e+07	102101562	1.6066	0.003445	0.0347268	0.780441	-0.357638	down
C14H16O2	(2Z)-2-(phenylmethylidene)hept-6-enoic acid	Organic acid and Its derivatives	Organic acid and Its derivatives	-	8.70389e+06	9.26002e+06	9.61411e+06	8.85376e+06	1.18601e+07	1.2148e+07	1.25665e+07	1.2155e+07	1.64161	3.88e-05	0.00330835	0.74763	-0.419603	down
C10H14N2	Nicotine	Heterocyclic compounds	Heterocyclic compounds	-	5.03172e+07	4.73872e+07	4.02054e+07	4.55263e+07	5.20132e+07	5.57183e+07	5.98846e+07	6.25466e+07	1.39068	0.0100533	0.064614	0.796985	-0.327376	down
C20H29N3O7	Glu-Ile-Tyr	Amino acid and Its metabolites	Small Peptide	-	2.76332e+07	2.84936e+07	2.19751e+07	2.07296e+07	3.17407e+07	3.30912e+07	3.38078e+07	3.0233e+07	1.34594	0.024313	0.109666	0.766894	-0.382902	down
C16H32N6O4	Val-Val-Arg	Amino acid and Its metabolites	Small Peptide	-	133978	395639	405375	181517	2.1491e+06	1.79138e+06	1.62532e+06	1.46363e+06	1.57773	0.000564374	0.0126539	0.158834	-2.65441	down
C41H82NO8P	1-Behenoyl-2-myristoyl-sn-glycero-3-phosphoethanolamine	GP	PE	-	658621	752012	720441	2.47757e+06	1.07979e+07	1.05153e+07	8.18313e+06	5.48769e+06	1.55986	0.00533946	0.0450914	0.131736	-2.92428	down
C26H47N5O9	Glu-Leu-Ile-Leu-Ser	Amino acid and Its metabolites	Small Peptide	-	3.08609e+06	1.7047e+06	1.88147e+06	1.94649e+06	2.95531e+06	3.97208e+06	4.09484e+06	3.91784e+06	1.40085	0.00892293	0.0606594	0.576888	-0.793637	down
C18H32N6O4	Lys-Leu-His	Amino acid and Its metabolites	Small Peptide	-	1.67648e+08	1.6564e+08	1.57751e+08	1.53846e+08	2.04952e+08	201389065	1.94715e+08	1.95266e+08	1.62014	0.000133505	0.00599531	0.809829	-0.304311	down
C27H41N5O8	Gly-Phe-Leu-Leu-Asp	Amino acid and Its metabolites	Small Peptide	-	1.74811e+07	1.59957e+07	1.71914e+07	1.50686e+07	2.04603e+07	1.82873e+07	1.94578e+07	1.97289e+07	1.44668	0.00590453	0.047569	0.84349	-0.245558	down
C18H27N3O5	Ser-Ile-Phe	Amino acid and Its metabolites	Small Peptide	-	1.52466e+06	1.28383e+06	1.24037e+06	1.23649e+06	3.622e+06	3.51291e+06	3.36211e+06	3.74135e+06	1.6635	9.53e-07	0.00030438	0.371205	-1.42971	down
C41H73O8P	PA(20:3(8Z,11Z,14Z)/18:1(11Z))	GP	PA	-	6.91984e+06	7.6001e+06	9.01809e+06	7.06373e+06	1.01152e+07	1.00327e+07	9.91058e+06	1.08382e+07	1.48524	0.00739242	0.0547153	0.74827	-0.418369	down
C35H56N4O5S	Prostaglandin A2-biotin	Hormones and hormone related compounds	Hormones and hormone related compounds	-	4.3682e+06	4.45684e+06	4.9777e+06	4.92695e+06	5.91487e+06	5.92573e+06	5.71513e+06	5.69407e+06	1.55946	0.00279537	0.031339	0.805585	-0.311892	down
C7H9NO3	(1R,-6S)--6-amino-5-oxocyclohexyl-2-ene-1-carboxylic-acid-ester	Aldehyde,Ketones,Esters	Esters	-	4.41006e+07	4.09026e+07	3.98698e+07	4.32048e+07	5.45397e+07	5.50045e+07	5.53374e+07	5.25546e+07	1.62906	0.000118242	0.00599531	0.772998	-0.371463	down
C16H30N4O5	Gln-Ile-Val	Amino acid and Its metabolites	Small Peptide	-	1.75257e+07	1.55075e+07	1.44527e+07	1.85448e+07	2.51316e+07	2.24669e+07	2.17695e+07	2.44784e+07	1.52606	0.00140533	0.0213083	0.703604	-0.507164	down
C20H27N5O5	Trp-Val-Asn	Amino acid and Its metabolites	Small Peptide	-	1.71992e+08	1.57556e+08	1.5323e+08	1.57016e+08	1.7905e+08	1.81473e+08	178284654	1.79424e+08	1.47803	0.0163013	0.0845724	0.890791	-0.166841	down
C21H31N7O5	Thr-Trp-Arg	Amino acid and Its metabolites	Small Peptide	-	1.47874e+06	1.21414e+06	1.81434e+06	2.84478e+06	4.58056e+06	4.97183e+06	5.18531e+06	4.96294e+06	1.5367	0.00164932	0.0225036	0.373186	-1.42203	down
C9H12	Hemimellitene	Benzene and substituted derivatives	Benzene and substituted derivatives	-	4.84172e+06	4.6681e+06	4380262	4.75349e+06	8.33678e+06	7.71495e+06	6.72531e+06	6.38009e+06	1.581	0.00820547	0.0570958	0.639417	-0.645171	down
C33H50N5O9P	17-(4-hydroxyphenyl)heptadecanoyl-AMP	Nucleotide and Its metabolites	Nucleotide and Its metabolites	-	5.26779e+06	6.00726e+06	5.31437e+06	5.15745e+06	6.89277e+06	7.29485e+06	6.67186e+06	7.12366e+06	1.56788	0.000894199	0.0165195	0.777142	-0.36375	down
C27H45N7O3	7-(2-(2-(Dimethylamino)ethoxy)ethoxy)-6-methoxy-2-(4-methyl-1,4-diazepan-1-yl)-N-(1-methylpiperidin-4-yl)quinazolin-4-amine	Heterocyclic compounds	Heterocyclic compounds	-	1.54546e+06	1.07257e+06	1.24341e+06	949249	3.13206e+06	1.63434e+06	3.19181e+06	2.9897e+06	1.45202	0.0198721	0.0961992	0.439416	-1.18634	down
C23H34O5	[(1S,7S,8S,8aR)-8-[2-[(2R,4R)-4-hydroxy-6-oxo-tetrahydropyran-2-yl]ethyl]-7-methyl-1,2,3,7,8,8a-hexahydronaphthalen-1-yl] (2S)-2-methylbutanoate	Aldehyde,Ketones,Esters	Esters	-	1.17079e+07	1.32486e+07	8.91425e+06	9.52117e+06	1.54541e+07	1.73151e+07	1.44755e+07	1.38681e+07	1.36281	0.0138374	0.0769996	0.71003	-0.494047	down
C20H29N3O6	Ile-Glu-Phe	Amino acid and Its metabolites	Small Peptide	-	3.95608e+06	3.55515e+06	3.31894e+06	3.4883e+06	4.93298e+06	4.95053e+06	5.6709e+06	5.45293e+06	1.5956	0.000495407	0.0118712	0.681594	-0.553016	down
C15H16O3	Osthole	Heterocyclic compounds	Heterocyclic compounds	-	3.01441e+07	1.54293e+07	2.68019e+07	2.44287e+07	2.74317e+07	4.04708e+07	3.80774e+07	3.87822e+07	1.18101	0.0324391	0.130918	0.668712	-0.580543	down
C21H33N3O4	Ile-Leu-Phe	Amino acid and Its metabolites	Small Peptide	-	1.32674e+06	2.96973e+06	512208	796437	9.51064e+06	9.1922e+06	9.32133e+06	9.4162e+06	1.53985	0.000620432	0.0135155	0.149708	-2.73978	down
C24H39N5O6	Tyr-Leu-Ala-Lys	Amino acid and Its metabolites	Small Peptide	-	7.73218e+07	8.22981e+07	7.83687e+07	7.05766e+07	8.19061e+07	8.95366e+07	8.8359e+07	8.99858e+07	1.33892	0.0169523	0.0865447	0.88215	-0.180903	down
C21H34N6O5	Tyr-Ile-Arg	Amino acid and Its metabolites	Small Peptide	-	4.33989e+06	6.76758e+06	5.41994e+06	3238494	1.03188e+07	6.09053e+06	8.1709e+06	1.02311e+07	1.28635	0.026334	0.114732	0.5678	-0.816544	down
C22H38N6O7	Gln-Leu-Ala-Pro-Ala	Amino acid and Its metabolites	Small Peptide	-	1.08697e+07	1.22895e+07	1.07282e+07	8.65264e+06	1.1591e+07	1.40872e+07	1.52132e+07	1.4053e+07	1.25826	0.027408	0.117744	0.774238	-0.36915	down
C46H90NO8P	1-hexadecanoyl-2-[(13Z)-docosenoyl]-sn-glycero-3-phosphocholine	GP	PC	-	9.90016e+06	7.24939e+06	1.06876e+07	9.68271e+06	1.92396e+07	1.65617e+07	1.00893e+07	1.81292e+07	1.30433	0.0413067	0.151841	0.586066	-0.770865	down
C37H72NO8P	PE-NMe(16:1(9Z)/15:0)	GP	PE	-	77722.9	347811	471571	447728	930048	935254	790106	828714	1.24046	0.0055274	0.0462009	0.385989	-1.37337	down
C21H29N5O4	His-Phe-Ile	Amino acid and Its metabolites	Small Peptide	-	7.73605e+07	7.67141e+07	7.40413e+07	8.29082e+07	1.00052e+08	9.90666e+07	1.00838e+08	1.03888e+08	1.63056	0.000162854	0.00664238	0.770157	-0.376776	down
C17H31NO3	N-tridecanoyl-L-Homserine lactone	Amino acid and Its metabolites	Amino acid derivatives	-	2.24679e+06	4.4964e+06	4.3454e+06	7.40554e+06	9.55937e+06	1.3939e+07	8.76124e+06	6.58314e+06	1.24867	0.0393459	0.147461	0.476128	-1.07058	down
C28H50O5	6alpha-Hydroxy-castasterone	Aldehyde,Ketones,Esters	Ketones	-	8.96493e+07	8.20927e+07	8.33643e+07	7.90352e+07	1.00712e+08	1.03402e+08	1.07221e+08	9.99828e+07	1.57899	0.000626691	0.0135748	0.812367	-0.299796	down
C27H29N3O5	Phe-Tyr-Phe	Amino acid and Its metabolites	Small Peptide	-	3.76323e+06	6.90475e+06	6.59288e+06	5.45739e+06	9.12327e+06	8.61996e+06	9.17683e+06	9.1835e+06	1.38022	0.0162573	0.0844586	0.629252	-0.66829	down
C21H30N6O4	His-Lys-Phe	Amino acid and Its metabolites	Small Peptide	-	4.22112e+07	4.18063e+07	4.45972e+07	4.03484e+07	4.96236e+07	4.87315e+07	5.00872e+07	5.33439e+07	1.56122	0.000914505	0.0166566	0.837337	-0.256119	down
C21H22N2O3	Polyneuridine aldehyde	Alkaloids	Alkaloids	-	6.85634e+06	6.05638e+06	6.01903e+06	6.8518e+06	7.99155e+06	7.63487e+06	7.17943e+06	7.4258e+06	1.40229	0.010484	0.0660029	0.852866	-0.229608	down
C26H42N2O6S	Leukotriene D4 methyl ester	Aldehyde,Ketones,Esters	Esters	-	3.87889e+07	3.77075e+07	3.64835e+07	3.49578e+07	4.5055e+07	4.5493e+07	4.78019e+07	4.02102e+07	1.46673	0.0100981	0.064637	0.828504	-0.27142	down
C20H31N5O5	Phe-Lys-Gln	Amino acid and Its metabolites	Small Peptide	-	661017	1.17764e+06	831365	814107	1.68991e+06	905947	1.54513e+06	1.58817e+06	1.23082	0.0436486	0.156987	0.60814	-0.717524	down
C15H18N4O4	Asn-Trp	Amino acid and Its metabolites	Small Peptide	-	3.47304e+06	2.72911e+06	3.41679e+06	2.58346e+06	6.40192e+06	5.39945e+06	5.87702e+06	6.22263e+06	1.60623	9.52e-05	0.0056072	0.510539	-0.969906	down
C7H13N3O4S	Asparagylcysteine	Amino acid and Its metabolites	Small Peptide	-	1.03896e+08	1.03872e+08	111911414	106324582	1.10192e+08	1.29251e+08	1.26063e+08	1.20911e+08	1.34956	0.0281216	0.119931	0.875799	-0.191328	down
C52H90O6	[(2S)-2-pentadecanoyloxy-3-[(Z)-tetradec-9-enoyl]oxypropyl] (5Z,8Z,11Z,14Z)-icosa-5,8,11,14-tetraenoate	GL	TG	-	1.76987e+07	2.9766e+07	957062	908718	9.67413e+07	5.97919e+07	5.40802e+07	6.39878e+07	1.27482	0.0040126	0.0383439	0.179644	-2.47679	down
C51H86O6	TG(14:0/14:1(9Z)/20:5(5Z,8Z,11Z,14Z,17Z))	GL	TG	-	1.37991e+07	9.28152e+06	4.14099e+06	1.47892e+06	7.53015e+07	1.53078e+08	7.48656e+07	9.08565e+07	1.53479	0.0149823	0.0805944	0.0728252	-3.77942	down
C16H19N3O3	Prolyltryptophan	Amino acid and Its metabolites	Small Peptide	-	2.14151e+07	1.85045e+07	2.00572e+07	2.46042e+07	2.55567e+07	2.84821e+07	2.93128e+07	3.09253e+07	1.44479	0.00519716	0.0442798	0.740141	-0.434127	down
C25H43NO7	Tumonoic acid G	Organic acid and Its derivatives	Organic acid and Its derivatives	-	703693	996800	1.71001e+06	1.56968e+06	4.38907e+06	3.64497e+06	3.38907e+06	4.11751e+06	1.53543	0.000197898	0.00718672	0.320462	-1.64177	down
C7H9N3O4	Willardiine	Amino acid and Its metabolites	Amino acid derivatives	-	3.74815e+06	3.44812e+06	3.24125e+06	3.14171e+06	4.17229e+06	4.72011e+06	3.82404e+06	4.58249e+06	1.42013	0.0115625	0.0701433	0.784975	-0.349282	down
C20H38N6O7	Ser-Gln-Leu-Lys	Amino acid and Its metabolites	Small Peptide	-	4.81083e+06	4.20803e+06	2.89127e+06	2.43185e+06	6.59088e+06	6.5323e+06	5.16722e+06	5.77524e+06	1.34311	0.0136746	0.0766499	0.595952	-0.746732	down
C50H92O6	TG(14:1(9Z)/15:0/18:1(11Z))	GL	TG	-	800326	90571.6	67367.8	4.18333e+06	2.97501e+06	8.59559e+06	9.63329e+06	1.1286e+07	1.27757	0.023292	0.10682	0.158252	-2.65971	down
C19H20N2O	(1S,12S,13S,14S,15E)-15-ethylidene-3,17-diazapentacyclo[12.3.1.02,10.04,9.012,17]octadeca-2(10),4,6,8-tetraene-13-carbaldehyde	Alkaloids	Alkaloids	-	2.85319e+08	2.86079e+08	2.73199e+08	2.42875e+08	2.96662e+08	3.21901e+08	3.30339e+08	3.57169e+08	1.35698	0.0153913	0.0818448	0.832629	-0.264255	down
C23H36N6O7	Phe-Thr-Asn-Lys	Amino acid and Its metabolites	Small Peptide	-	2.05281e+06	1.29605e+06	1.52721e+06	1.46345e+06	2.15595e+06	2.17618e+06	2.30011e+06	1.7921e+06	1.23163	0.0433535	0.156529	0.752525	-0.410188	down
C53H88O6	[(2S)-2,3-bis[[(Z)-tetradec-9-enoyl]oxy]propyl] (7Z,10Z,13Z,16Z,19Z)-docosa-7,10,13,16,19-pentaenoate	GL	TG	-	3.87238e+07	2.46781e+07	1.60682e+07	1.48153e+07	8.1208e+07	1.63433e+08	2.04906e+08	2.03481e+08	1.56148	0.0152499	0.0815455	0.144382	-2.79204	down
C51H86O6	TG(14:1(9Z)/14:1(9Z)/20:4(5Z,8Z,11Z,14Z))	GL	TG	-	9.01047e+06	9.52778e+06	4022983	4.86018e+06	9.40607e+07	1.04822e+08	2.13842e+08	1.56267e+08	1.63534	0.0158453	0.0831855	0.048193	-4.37503	down
C20H35N7O9	Val-Asn-Ala-Gln-Ser	Amino acid and Its metabolites	Small Peptide	-	1.90447e+07	1.88658e+07	1.70262e+07	1.67423e+07	2.20991e+07	2.11931e+07	2.28063e+07	1.90574e+07	1.35672	0.0179019	0.0897201	0.841738	-0.248557	down
C14H18N6O	4R-[2-Amino-6-(cyclopropylamino)-9H-purin-9-yl]-2-cyclopentene-1S-methanol	Nucleotide and Its metabolites	Nucleotide and Its metabolites	-	3.05847e+06	3.88513e+06	2.75009e+06	3.67956e+06	4.02542e+06	4.05062e+06	4.87839e+06	5.84314e+06	1.26546	0.0435241	0.156824	0.711435	-0.491196	down
C21H38N6O9S	Ser-Ala-Lys-Asp-Met	Amino acid and Its metabolites	Small Peptide	-	1.57887e+07	1.43251e+07	1.35343e+07	1.07574e+07	2.71316e+07	2.44506e+07	2.4462e+07	2.65354e+07	1.59695	0.000175983	0.00675856	0.530374	-0.914918	down
C22H41N7O8	Lys-Lys-Gly-Ala-Glu	Amino acid and Its metabolites	Small Peptide	-	1.87705e+07	1.83971e+07	1.60561e+07	1.57147e+07	1.99717e+07	2.05665e+07	2.10142e+07	2.09257e+07	1.41862	0.0186569	0.0919415	0.835839	-0.258702	down
C26H40N8O9	Asn-Asn-Phe-Ser-Lys	Amino acid and Its metabolites	Small Peptide	-	1.72006e+07	1.58924e+07	1.31839e+07	1.48583e+07	1.9433e+07	2.1618e+07	2.40711e+07	1.86177e+07	1.42226	0.0111609	0.0686435	0.730063	-0.453907	down
C54H96O6	TG(15:0/16:0/20:4(8Z,11Z,14Z,17Z))	GL	TG	-	3.72193e+07	3.97648e+07	3.62348e+07	4.20354e+07	4.91179e+07	5.91888e+07	6.43453e+07	6.54038e+07	1.54009	0.00764441	0.0555937	0.652176	-0.616667	down
C24H43N5O6	Ala-Val-Val-Pro-Leu	Amino acid and Its metabolites	Small Peptide	-	3.89488e+06	2848603	4.74775e+06	5.73526e+06	6.43595e+06	9.91166e+06	9.06378e+06	8.60677e+06	1.42378	0.00514859	0.0441604	0.506391	-0.981676	down
C24H39N7O6	Thr-Phe-Val-Arg	Amino acid and Its metabolites	Small Peptide	-	1.03421e+07	8.94198e+06	9.13414e+06	1.11782e+07	1.31701e+07	1.63353e+07	1.42415e+07	1.67354e+07	1.52615	0.00337934	0.0346209	0.654676	-0.611147	down
C27H37N5O12	Asp-Glu-Val-Phe-Asp	Amino acid and Its metabolites	Small Peptide	-	3.15898e+06	3.11504e+06	2.87332e+06	2.94009e+06	3.85967e+06	3.54278e+06	3.49209e+06	4.00082e+06	1.51923	0.00493774	0.043183	0.81149	-0.301355	down
C33H48N8O6S	Phe-Cys-Leu-Phe-Arg	Amino acid and Its metabolites	Small Peptide	-	123863	459455	272793	138561	616228	379436	584889	477762	1.23062	0.0349923	0.136467	0.483245	-1.04917	down
C52H92O6	[(2S)-2-hexadecanoyloxy-3-pentadecanoyloxypropyl] (6Z,9Z,12Z,15Z)-octadeca-6,9,12,15-tetraenoate	GL	TG	-	1.29954e+06	1.56419e+06	426664	356499	2.27495e+06	2.64839e+06	2.54818e+06	2.07716e+06	1.30853	0.0109666	0.0675981	0.381927	-1.38863	down
C33H48N8O7	Trp-His-Thr-Ile-Ile	Amino acid and Its metabolites	Small Peptide	-	4.05348e+08	3.66084e+08	3.96131e+08	3.90723e+08	4.01071e+08	4.1571e+08	4.27436e+08	4.22785e+08	1.22125	0.0416865	0.152651	0.934784	-0.0972945	down
C20H37N9O8	Asp-Arg-Asn-Lys	Amino acid and Its metabolites	Small Peptide	-	4.36489e+06	3.91968e+06	3.84649e+06	3.98674e+06	4.95144e+06	5.6633e+06	5615094	6.1009e+06	1.56054	0.00318824	0.0332166	0.721776	-0.470376	down
C24H39N7O8	Val-Val-His-Ala-Glu	Amino acid and Its metabolites	Small Peptide	-	1.1168e+07	1.35643e+07	1.12392e+07	1.15845e+07	1.56605e+07	1.50496e+07	1.49557e+07	1.41477e+07	1.48601	0.00613589	0.0486054	0.79507	-0.330846	down
C24H37N7O10	Pro-Pro-Asp-Gln-Gln	Amino acid and Its metabolites	Small Peptide	-	1.46931e+07	1.35388e+07	1.20004e+07	1.63052e+07	1.84662e+07	1.71114e+07	1.76386e+07	1.56286e+07	1.25075	0.0353511	0.1376	0.821232	-0.284138	down
C19H32N6O10	Asp-Gly-Lys-Ala-Asp	Amino acid and Its metabolites	Small Peptide	-	9.49643e+06	8.38222e+06	5.51376e+06	6.41561e+06	1.12367e+07	1.29542e+07	1.11046e+07	1.12428e+07	1.38936	0.012049	0.0720683	0.640506	-0.642717	down
C13H15N3	8-piperazin-1-yl-Isoquinoline(hydrochloride)	Heterocyclic compounds	Heterocyclic compounds	-	2.46032e+07	3.56476e+07	3.04974e+07	3.04777e+07	3.95802e+07	3.35454e+07	4.21499e+07	3.56978e+07	1.19014	0.0471381	0.165501	0.802963	-0.316595	down
C29H45N9O9	Arg-Leu-Asn-Asp-Phe	Amino acid and Its metabolites	Small Peptide	-	671667	263696	466309	687601	1.09712e+06	923311	1.21812e+06	785452	1.28382	0.012784	0.0736365	0.519203	-0.945628	down
C23H39N5O11	Ser-Asp-Ile-Glu-Val	Amino acid and Its metabolites	Small Peptide	-	1.63347e+07	2.34888e+07	2.28804e+07	1.76344e+07	2.21066e+07	3.58728e+07	3.27278e+07	3.07424e+07	1.28563	0.0312698	0.128575	0.661495	-0.596198	down
C52H90O6	TG(14:1(9Z)/15:0/20:4(8Z,11Z,14Z,17Z))	GL	TG	-	415620	3.69171e+06	2.45473e+06	3.91046e+06	4.7368e+06	7.59198e+06	1.01002e+07	1.34535e+07	1.20497	0.033642	0.133554	0.291856	-1.77667	down
C22H38N6O10	Val-Glu-Gly-Lys-Asp	Amino acid and Its metabolites	Small Peptide	-	1.32266e+08	1.30603e+08	1.11651e+08	1.25368e+08	1.46081e+08	1.47596e+08	1.50203e+08	1.49982e+08	1.47053	0.0131669	0.0748075	0.841758	-0.248523	down
C21H24N2O6	Leu-HoPhe-OH	Amino acid and Its metabolites	Small Peptide	-	2.10604e+06	2.32725e+06	1.79364e+06	2.25966e+06	2.88734e+06	2.88179e+06	2.61348e+06	3.15425e+06	1.46855	0.00335951	0.0346209	0.735606	-0.442995	down
C18H32N8O8	Ala-Glu-Asn-Arg	Amino acid and Its metabolites	Small Peptide	-	4.6438e+06	4.01991e+06	4.32799e+06	3.62554e+06	5.53337e+06	5.58313e+06	6.1045e+06	6.11771e+06	1.544	0.00109512	0.0185021	0.712003	-0.490044	down
C22H36N8O7	Asn-Ala-Leu-Ala-His	Amino acid and Its metabolites	Small Peptide	-	4.17588e+06	3.91189e+06	3.75685e+06	3.64121e+06	5.20726e+06	5.45064e+06	5.49426e+06	5.35701e+06	1.63323	0.000139586	0.00601316	0.719964	-0.474004	down
C19H36N8O6	Val-Gln-Ala-Arg	Amino acid and Its metabolites	Small Peptide	-	4.51382e+07	4.37574e+07	4.61922e+07	4.36885e+07	5.66962e+07	5.80876e+07	6.13952e+07	6.18088e+07	1.64019	0.000291602	0.00860003	0.7512	-0.412731	down
C26H39N5O8	Ser-Leu-Pro-Tyr-Ala	Amino acid and Its metabolites	Small Peptide	-	1.34853e+07	1.37795e+07	1.45209e+07	1.38003e+07	1.60954e+07	1.5227e+07	1.49001e+07	1.53868e+07	1.48109	0.00430365	0.0394385	0.902234	-0.148426	down
C9H19N5O3	2-[[2-amino-5-(diaminomethylideneamino)pentanoyl]amino]propanoic Acid	Amino acid and Its metabolites	Small Peptide	-	1.01787e+08	9.1077e+07	8.85911e+07	9.18995e+07	1.02073e+08	1.15428e+08	1.20024e+08	1.12837e+08	1.43472	0.00799649	0.0563576	0.829011	-0.270538	down
C25H38N4O7	Leu-Phe-Ile-Asp	Amino acid and Its metabolites	Small Peptide	-	2.96277e+06	3.01615e+06	3.09896e+06	1.70781e+06	4.94824e+06	5.20446e+06	5.02285e+06	5.46568e+06	1.4874	0.00281887	0.0315089	0.522531	-0.936411	down
C25H45N5O8	Thr-Ile-Pro-Ile-Thr	Amino acid and Its metabolites	Small Peptide	-	922815	1.34963e+06	735255	341421	4.77977e+06	4.76115e+06	4.76536e+06	4.96921e+06	1.57016	0.00017432	0.00675856	0.17375	-2.52491	down
C26H40O4	6Testosterone Enanthate	Aldehyde,Ketones,Esters	Esters	-	2.58159e+07	2.61166e+07	2.32703e+07	2.037e+07	3.36863e+07	3.49671e+07	3.98165e+07	3.55653e+07	1.55775	0.000669376	0.0140876	0.663538	-0.591749	down
C21H39N5O6S2	Ala-Met-Gly-Ile-Met	Amino acid and Its metabolites	Small Peptide	-	2.67991e+06	2.58135e+06	2.7508e+06	2.37078e+06	3.75161e+06	3.53532e+06	3.5407e+06	3.98374e+06	1.60958	0.000236501	0.0080283	0.701005	-0.512504	down
C18H32N6O9	Thr-Asn-Asp-Lys	Amino acid and Its metabolites	Small Peptide	-	4.1976e+08	395360002	3.75475e+08	3.72979e+08	4.59647e+08	4.8115e+08	4.20515e+08	4.81913e+08	1.41979	0.00941777	0.0624701	0.848282	-0.237384	down
C38H49N7O7	Phe-Gln-Phe-Phe-Lys	Amino acid and Its metabolites	Small Peptide	-	5.90938e+06	5.44299e+06	5.09017e+06	5.2206e+06	6.0708e+06	6.51827e+06	7.02055e+06	6.50586e+06	1.45206	0.00572501	0.0467458	0.829513	-0.269663	down
C26H44N6O8	Val-Pro-Glu-Pro-Lys	Amino acid and Its metabolites	Small Peptide	-	3.14459e+06	2.29288e+06	1.19301e+06	651669	3.80261e+06	4.00533e+06	5.35284e+06	3.94681e+06	1.26949	0.0133928	0.0755119	0.425667	-1.2322	down
C31H50N8O9S	Met-Glu-Leu-Tyr-Arg	Amino acid and Its metabolites	Small Peptide	-	6.32884e+06	5.69856e+06	6.12411e+06	4.46609e+06	1.04635e+07	9.42531e+06	9.28151e+06	8.05959e+06	1.52617	0.0014288	0.0213083	0.607512	-0.719016	down
C21H25N3O7	Lys-TyrMe-OH	Amino acid and Its metabolites	Small Peptide	-	6.41059e+07	6.03336e+07	6.95319e+07	6.51027e+07	6.97917e+07	7.49974e+07	8.14636e+07	7.86332e+07	1.39143	0.0124058	0.0727278	0.849741	-0.234905	down
C25H35NO4	15-keto-17-phenyl trinor Prostaglandin F2 ethyl amide	Hormones and hormone related compounds	Hormones and hormone related compounds	-	2.24476e+07	2.79609e+07	2.67726e+07	3.05805e+07	3.61069e+07	4.2993e+07	4.22371e+07	2.96435e+07	1.31381	0.0313088	0.128575	0.713745	-0.486519	down
C18H36N6O6	Ser-Ala-Lys-Lys	Amino acid and Its metabolites	Small Peptide	-	3.41491e+06	2.45986e+06	3.26334e+06	3.53993e+06	5.17362e+06	4.80007e+06	5.95333e+06	5.73806e+06	1.53741	0.000782365	0.0153825	0.585183	-0.77304	down
C24H42N6O10	Ala-Asp-Leu-Glu-Lys	Amino acid and Its metabolites	Small Peptide	-	4.09477e+07	4.47778e+07	4.83541e+07	4.32713e+07	4.71425e+07	5.19568e+07	5.45339e+07	6.01348e+07	1.29686	0.0348993	0.136467	0.829641	-0.269441	down
C55H86O6	TG(14:1(9Z)/18:4(6Z,9Z,12Z,15Z)/20:5(5Z,8Z,11Z,14Z,17Z))	GL	TG	-	2.00525e+08	2.05008e+08	1.95702e+08	202005516	2.49667e+08	252793951	2.61222e+08	2.4735e+08	1.65685	2.48e-05	0.00270503	0.794474	-0.331929	down
C29H48O3	3beta-Hydroxy-4beta-methyl-5alpha-cholest-7-ene-4alpha-carboxylic acid	Organic acid and Its derivatives	Organic acid and Its derivatives	-	1.35571e+07	1.38212e+07	1.26076e+07	1.28525e+07	1.99998e+07	1.94585e+07	1.77541e+07	1.65135e+07	1.581	0.00432322	0.0394531	0.716689	-0.480581	down
C26H41N7O7	Phe-Glu-Ile-Arg	Amino acid and Its metabolites	Small Peptide	-	5.1919e+07	5.19366e+07	5.27285e+07	4.4682e+07	6.09117e+07	6.64175e+07	5.92374e+07	6.41388e+07	1.49009	0.00267711	0.0305477	0.802799	-0.316889	down
C46H88O6	TG(21:0/14:0/8:0)	GL	TG	-	63090.9	2.3468e+06	63366.6	689415	6.51165e+06	4.04796e+06	6.15636e+06	4.55966e+06	1.33497	0.00141448	0.0213083	0.148652	-2.74999	down
C21H40N6O6	Lys-Val-Val-Ala-Gly	Amino acid and Its metabolites	Small Peptide	-	9.56076e+06	6.8094e+06	5.5961e+06	9.97512e+06	1.46532e+07	1.50026e+07	1.72432e+07	1.02733e+07	1.35509	0.0148923	0.0804185	0.558686	-0.839891	down
C23H37N5O10	Pro-Glu-Glu-Leu-Gly	Amino acid and Its metabolites	Small Peptide	-	446294	210209	542409	476575	2.48845e+06	2.48135e+06	3.44799e+06	2.03823e+06	1.60109	0.00380645	0.0373247	0.160241	-2.64168	down
C46H90O5	[(2S)-3-hydroxy-2-(16-methylheptadecanoyloxy)propyl] 22-methyltetracosanoate	GL	DG	-	26201.4	26376.7	26400.5	28888.2	755477	1.98358e+06	1.33753e+06	910389	1.6613	0.0212408	0.100169	0.0216297	-5.53084	down
C26H37N5O9	Pro-Phe-Ala-Thr-Glu	Amino acid and Its metabolites	Small Peptide	-	9.23621e+06	9.81477e+06	1.07165e+07	8.59252e+06	1.33175e+07	1.25075e+07	1.13784e+07	1.22103e+07	1.47504	0.00389522	0.0379042	0.776304	-0.365306	down
C19H36N8O7	Asp-Arg-Ala-Lys	Amino acid and Its metabolites	Small Peptide	-	2.22302e+08	2.24799e+08	2.09329e+08	2.05736e+08	2.73092e+08	2.69727e+08	2.74636e+08	2.9019e+08	1.62234	8.4e-05	0.00511446	0.778377	-0.361459	down
C25H30N4O9	Phe-Ser-Tyr-Asp	Amino acid and Its metabolites	Small Peptide	-	527948	412293	1.28559e+06	722574	2.33595e+06	2.38544e+06	2.55233e+06	2.60627e+06	1.52149	0.00154525	0.0216222	0.298421	-1.74458	down
C25H44N8O6	Ala-Val-His-Val-Lys	Amino acid and Its metabolites	Small Peptide	-	190409099	1.846e+08	1.69833e+08	1.6769e+08	2.01336e+08	2.21668e+08	204117823	2.06983e+08	1.44811	0.00595056	0.0477289	0.854248	-0.227273	down
C21H40N6O8	Ser-Leu-Lys-Ala-Ser	Amino acid and Its metabolites	Small Peptide	-	2.46073e+06	1.95942e+06	2.19824e+06	2.87939e+06	9.17981e+06	8.14144e+06	6.18387e+06	4.34964e+06	1.54214	0.0213669	0.10064	0.340975	-1.55226	down
C6H8O7	Citric acid	Organic acid and Its derivatives	Organic acid and Its derivatives	77-92-9	2.54098e+08	2.39441e+08	2.5052e+08	2.78662e+08	3.10633e+08	3.22026e+08	2.79683e+08	2.9234e+08	1.39374	0.0112931	0.0689455	0.848955	-0.23624	down
C12H16N2O3	Alanylphenylalanine	Amino acid and Its metabolites	Small Peptide	3061-90-3	1.50214e+08	1.27807e+08	1.16399e+08	1.2621e+08	1.42326e+08	1.54066e+08	163298760	1.52924e+08	1.25072	0.0406273	0.150353	0.849849	-0.234722	down
C10H13N5O4	Adenosine	Nucleotide and Its metabolites	Nucleotide and Its metabolites	58-61-7	1.83189e+08	131382703	1.60176e+08	144316290	1.74217e+08	2.30643e+08	224453422	2.06398e+08	1.32343	0.0187814	0.0923179	0.740762	-0.432918	down
C24H40O5	Cholic acid	Bile acids	Bile acids	81-25-4	7.03713e+06	6.98162e+06	6.56384e+06	6.01573e+06	7.67304e+06	7.76057e+06	8.37064e+06	8.43068e+06	1.46734	0.00411623	0.038771	0.825139	-0.27729	down
C15H22N2O4	Tyrosine-Isoleucine	Amino acid and Its metabolites	Small Peptide	40829-32-1	5.12184e+07	5.20465e+07	5.88896e+07	4.91218e+07	6.18446e+07	6.09277e+07	5.73198e+07	5.83703e+07	1.27871	0.0403122	0.149331	0.885995	-0.17463	down
C10H20O2	4-Ethyloctanoic acid	Organic acid and Its derivatives	Organic acid and Its derivatives	16493-80-4	3.14242e+07	3.10693e+07	2.76214e+07	2.79216e+07	4.7075e+07	5.04139e+07	5.38091e+07	5.18417e+07	1.64556	3.8e-05	0.00330793	0.581061	-0.783238	down
C10H18O2	8-Methyl-6-nonenoic acid	FA	Oxidized lipids	59320-77-3	1.41474e+07	1.49821e+07	1.52639e+07	1.43692e+07	2.04369e+07	2.23498e+07	2.2491e+07	2.10957e+07	1.64992	0.000118438	0.00599531	0.680331	-0.555691	down
C9H16O4	Azelaic acid	Organic acid and Its derivatives	Organic acid and Its derivatives	123-99-9	1.13187e+07	1.07877e+07	1.10822e+07	9.43255e+06	1.19925e+07	1.33481e+07	1.24353e+07	1.3128e+07	1.40295	0.0089244	0.0606594	0.837287	-0.256206	down
C12H14O4	Monobutyl phthalate	Aldehyde,Ketones,Esters	Esters	131-70-4	1.363e+07	1.26645e+07	1.2731e+07	1.23826e+07	1.62082e+07	1.49246e+07	1.47956e+07	1.44857e+07	1.51174	0.00382764	0.0373414	0.850927	-0.232892	down
C9H10O2	Hydrocinnamic acid	Organic acid and Its derivatives	Organic acid and Its derivatives	501-52-0	5.01389e+06	4.95313e+06	4.51562e+06	4.90427e+06	6.02855e+06	6.37494e+06	6717990	6.45326e+06	1.61159	0.000186436	0.00687302	0.758049	-0.399637	down
C5H7NO3	Pyroglutamic acid	Amino acid and Its metabolites	Amino acid derivatives	98-79-3	2.8613e+07	2.67974e+07	2.54737e+07	2.6438e+07	3.35617e+07	3.24015e+07	2.92636e+07	2.98175e+07	1.40564	0.0144931	0.0796083	0.858273	-0.220492	down
C8H9NO3	Oxfenicine	Amino acid and Its metabolites	Amino acid derivatives	32462-30-9	1.44015e+07	1.31563e+07	1.46216e+07	1.2176e+07	1.6519e+07	1.52175e+07	1.53021e+07	1.62258e+07	1.34274	0.020985	0.0992629	0.85918	-0.218967	down
C18H20N2O3	Phenylalanylphenylalanine	Amino acid and Its metabolites	Small Peptide	201023-39-4	2.51829e+07	2.37806e+07	2.42421e+07	2.61887e+07	2.55472e+07	2.6724e+07	2.70982e+07	2.72987e+07	1.24228	0.036527	0.139905	0.931808	-0.101896	down
C12H26N4O3	Lys-Lys	Amino acid and Its metabolites	Small Peptide	13184-13-9	1.84177e+07	1.94594e+07	1.8068e+07	1.80359e+07	2.47335e+07	2.40258e+07	3.25337e+07	2.53818e+07	1.508	0.0238871	0.10864	0.693518	-0.527994	down
C4H6O4	Succinic acid	Organic acid and Its derivatives	Organic acid and Its derivatives	110-15-6	1.21628e+08	1.08222e+08	1.03169e+08	1.06408e+08	3.10575e+08	2.94543e+08	2.77403e+08	2.75543e+08	1.6681	1.95e-05	0.00239972	0.379449	-1.39802	down
C4H8O3	3-Hydroxybutyric acid	Organic acid and Its derivatives	Organic acid and Its derivatives	625-72-9	5.83578e+07	5.14203e+07	4.34043e+07	4.65634e+07	1.48669e+08	1.43472e+08	1.46346e+08	1.13493e+08	1.64146	0.000639194	0.013674	0.361872	-1.46645	down
C8H14O4	Suberic acid	Organic acid and Its derivatives	Organic acid and Its derivatives	505-48-6	1.91714e+06	2.04847e+06	2.11924e+06	2.22582e+06	3.10511e+06	2.49672e+06	2.65061e+06	3.80962e+06	1.38937	0.0467314	0.164525	0.688992	-0.53744	down
C18H34O5	9(S),12(S),13(S)-TriHOME	FA	Oxidized lipids	97134-11-7	8.98375e+06	8.87307e+06	9.03188e+06	9.04083e+06	1.13071e+07	1.14924e+07	1.18978e+07	1.34204e+07	1.5919	0.00766901	0.0555937	0.7467	-0.421399	down
C7H14N2O3	L-Theanine	Amino acid and Its metabolites	Amino acids	3081-61-6	1.32045e+08	9.70657e+07	1.29191e+08	1.24989e+08	1.40763e+08	1.35908e+08	1.68777e+08	1.64768e+08	1.22392	0.0336496	0.133554	0.791999	-0.33643	down
C6H5NO2	Nicotinic acid	Organic acid and Its derivatives	Organic acid and Its derivatives	59-67-6	4.32348e+07	4.40407e+07	4.5168e+07	4.20284e+07	5.64659e+07	5.36517e+07	5.18438e+07	4.98309e+07	1.56878	0.0031687	0.0332166	0.823788	-0.279655	down
C5H10O3	3-Hydroxyisovaleric acid	Organic acid and Its derivatives	Organic acid and Its derivatives	625-08-1	2.29676e+07	2.33088e+07	2.4186e+07	2.00488e+07	2.74045e+07	2.51289e+07	2.64926e+07	2.64446e+07	1.37519	0.0168329	0.0862798	0.858166	-0.220672	down
C14H18N2O3	Phe-Pro	Amino acid and Its metabolites	Amino acids	7669-65-0	1.30691e+08	1.235e+08	1.28636e+08	1.07706e+08	1.57133e+08	1.38964e+08	1.44434e+08	1.70159e+08	1.37307	0.0152937	0.0816656	0.803245	-0.316087	down
C5H8O3	2-Oxovaleric acid	Organic acid and Its derivatives	Organic acid and Its derivatives	1821-02-9	2.10538e+07	8.40414e+06	1.71755e+07	1.67069e+07	2.49918e+07	3.98003e+07	2.61956e+07	2.8266e+07	1.28819	0.0191613	0.0935854	0.531139	-0.912837	down
C11H20O4	Undecanedioic acid	FA	FFA	1852-04-6	1.9177e+06	1.93154e+06	2.00421e+06	1.81192e+06	2.79974e+06	3.08903e+06	2.71111e+06	3017410	1.63847	0.000445333	0.0111185	0.659824	-0.599848	down
C19H26O3	19-Hydroxyandrost-4-ene-3,17-dione	Hormones and hormone related compounds	Hormones and hormone related compounds	510-64-5	2.19713e+08	2.16857e+08	2.26435e+08	2.23149e+08	2.59599e+08	2.60101e+08	2.74557e+08	2.70302e+08	1.63658	0.000200229	0.00718672	0.832414	-0.264627	down
C3H8NO5P	2-Amino-3-phosphonopropionic acid	Organic acid and Its derivatives	Organic acid and Its derivatives	5652-28-8	1.57615e+07	1.68658e+07	1.44482e+07	1.43026e+07	1.94328e+07	1.94975e+07	1.99573e+07	1.78693e+07	1.50491	0.0027955	0.031339	0.799644	-0.322569	down
C12H24N2O3	Leucyl-leucine	Amino acid and Its metabolites	Small Peptide	3303-31-9	3.33845e+08	3.11844e+08	3.26437e+08	3.17279e+08	3.64919e+08	3.50177e+08	357996527	3.73144e+08	1.54054	0.00128877	0.020568	0.891559	-0.165598	down
C17H26O3	1-(4-Hydroxy-3-methoxyphenyl)-3-decanone	Benzene and substituted derivatives	Phenolics	27113-22-0	5.01436e+07	4.63476e+07	5.11223e+07	4.24477e+07	6.1354e+07	6.12987e+07	5.63773e+07	7.91062e+07	1.37857	0.0349292	0.136467	0.736282	-0.441669	down
C10H12N5O7P	Cyclic guanosine monophosphate	Nucleotide and Its metabolites	Nucleotide and Its metabolites	7665-99-8 | 40732-48-7	8.15171e+07	7.79332e+07	7.0244e+07	7.4599e+07	1.08811e+08	1.19868e+08	1.07407e+08	1.23879e+08	1.61376	0.000488333	0.0118116	0.661558	-0.596061	down
C10H13N5	Isopentenyladenine	Nucleotide and Its metabolites	Nucleotide and Its metabolites	2365-40-4	2.99505e+07	4.42484e+07	2.74104e+07	5.78133e+07	6.59083e+07	8.81265e+07	7.74844e+07	6.4667e+07	1.37139	0.00969555	0.063219	0.538251	-0.893648	down
C11H8N2O3S2	Firefly luciferin	Heterocyclic compounds	Heterocyclic compounds	2591-17-5	6.99881e+07	7.15298e+07	6.79484e+07	7.22444e+07	8.19163e+07	8.16385e+07	8.13781e+07	8.2422e+07	1.63706	0.000812525	0.0157334	0.860566	-0.216642	down
C6H12O4	Mevalonic acid	FA	Others	17817-88-8	4.79185e+07	4.83063e+07	5.00373e+07	4.94621e+07	5.83133e+07	5.74199e+07	5.45103e+07	54615397	1.584	0.00176137	0.02346	0.870431	-0.200198	down
C12H20N4O3	His-Ile	Amino acid and Its metabolites	Small Peptide	129050-48-2	1.20833e+08	8.82264e+07	9.46063e+07	8.82364e+07	1.30541e+08	167963175	1.34967e+08	220158762	1.37133	0.0437726	0.157286	0.599578	-0.737981	down
C5H10O3	2-Methyl-3-hydroxybutyric acid	Organic acid and Its derivatives	Organic acid and Its derivatives	473-86-9	2.03565e+07	1.93392e+07	1.88517e+07	1.77075e+07	2.38576e+07	2.30166e+07	2.37063e+07	2.25665e+07	1.56815	0.00144596	0.0213083	0.81865	-0.288681	down
C5H9NO4	O-acetyl-L-serine	Amino acid and Its metabolites	Amino acid derivatives	5147-00-2	7.01306e+06	5.53822e+06	1.81308e+07	8.26725e+06	2.40689e+07	1.45519e+07	3.57406e+07	2.16355e+07	1.30761	0.0406724	0.150374	0.405736	-1.30139	down
C15H22N2O3	Phe-Ile	Amino acid and Its metabolites	Amino acid derivatives	22951-94-6	1.28788e+08	132673784	1.29557e+08	1.28403e+08	1.32161e+08	1.44453e+08	1.39664e+08	1.36531e+08	1.30809	0.0415686	0.152365	0.939603	-0.0898768	down
C4H8O3	2-Hydroxybutanoic Acid	Organic acid and Its derivatives	Organic acid and Its derivatives	600-15-7	4.50047e+07	3.02975e+07	2.34247e+07	3.77045e+07	4.49682e+07	5.51064e+07	6.03303e+07	6.49305e+07	1.33226	0.0127981	0.0736365	0.605459	-0.723898	down
C3H7O7P	2-Phospho-D-Glyceric Acid	Organic acid and Its derivatives	Phosphoric acids	3443-57-0	1.76186e+08	1.81701e+08	1.6558e+08	1.79982e+08	232099142	2.21138e+08	2.44877e+08	2.44645e+08	1.62104	0.000279318	0.00843232	0.746159	-0.422445	down
C8H16O3	3-Hydroxyvalproic acid	Organic acid and Its derivatives	Organic acid and Its derivatives	58888-84-9	3.81542e+07	4.12321e+07	3.75371e+07	3.87857e+07	5.83183e+07	5.84403e+07	6.03165e+07	6.16327e+07	1.66226	1.73e-06	0.000511488	0.6523	-0.616393	down
C14H26O4	Tetradecanedioic acid	FA	FFA	821-38-5	7.1071e+06	7.47847e+06	6.67487e+06	6.12186e+06	8.35092e+06	7.49955e+06	8.22695e+06	8.46856e+06	1.36741	0.0138341	0.0769996	0.841342	-0.249235	down
C5H8O3	Levulinic acid	Organic acid and Its derivatives	Organic acid and Its derivatives	123-76-2	2.2857e+07	2.30498e+07	2.08937e+07	1.78508e+07	3.16465e+07	3.02444e+07	2.8454e+07	3.27197e+07	1.54252	0.000945598	0.016707	0.687861	-0.539811	down
C6H12O4	(Rs)-Mevalonic Acid	Organic acid and Its derivatives	Organic acid and Its derivatives	150-97-0	1.87485e+08	1.83896e+08	1.77085e+08	1.65084e+08	2.17526e+08	2.17453e+08	2.12502e+08	2.12857e+08	1.57342	0.00338066	0.0346209	0.829383	-0.26989	down
C5H10O5	Xylose	Carbohydrates and Its metabolites	Sugars	58-86-6	1.68255e+08	155614801	1.65475e+08	1.62797e+08	1.83909e+08	186251923	1.83957e+08	1.72675e+08	1.47676	0.00396328	0.0381532	0.897287	-0.156359	down
C8H7N	4-Ethynylaniline	Benzene and substituted derivatives	Benzene and substituted derivatives	14235-81-5	4.69068e+06	4.79368e+06	5.05591e+06	3.65978e+06	5.50471e+06	5.76414e+06	5.77728e+06	6.66325e+06	1.33954	0.014172	0.078293	0.767631	-0.381516	down
C4H6O4	Methylmalonic Acid	Organic acid and Its derivatives	Organic acid and Its derivatives	516-05-2	5.11966e+07	4.71377e+07	5.56916e+07	4.83626e+07	1.37847e+08	1.47855e+08	1.38124e+08	1.362e+08	1.67013	4.86e-07	0.000232868	0.361391	-1.46837	down
C9H12N2O6	Pseudouridine	Nucleotide and Its metabolites	Nucleotide and Its metabolites	1445-07-4	7.98997e+07	8.1148e+07	7.50062e+07	7.54954e+07	9.04421e+07	9.94806e+07	8.69592e+07	8.32561e+07	1.3552	0.0314546	0.128575	0.865083	-0.209089	down
C11H9NO3	Indolepyruvate	Organic acid and Its derivatives	Organic acid and Its derivatives	392-12-1	9.1132e+06	8.43785e+06	9.89164e+06	7.32139e+06	1.15554e+07	1.07884e+07	1.14034e+07	1.3429e+07	1.41998	0.00768018	0.0555937	0.7369	-0.440458	down
C20H28O5	Ingenol	Aldehyde,Ketones,Esters	Ketones	30220-46-3	1.17167e+07	8.1732e+06	9.28176e+06	9.1094e+06	1.19258e+07	1.34382e+07	1.39462e+07	1.4363e+07	1.42819	0.00748923	0.0550071	0.713227	-0.487567	down
C8H7NO3	Formylanthranilic acid	Benzene and substituted derivatives	Benzene and substituted derivatives	3342-77-6	7.08232e+06	1.03226e+07	2.44746e+07	4.32951e+06	4.47794e+07	3.28918e+07	59342496	4.81203e+07	1.44142	0.00292093	0.0322733	0.249598	-2.00232	down
C12H22O11	Lactose	Carbohydrates and Its metabolites	Sugars	5965-66-2	1.85869e+07	2.04854e+07	1.77774e+07	1.97773e+07	2.29373e+07	2.35573e+07	2.3226e+07	2.23987e+07	1.53632	0.00413987	0.0388075	0.831825	-0.265648	down
C10H17N3O6	gamma-Glutamylglutamine	Amino acid and Its metabolites	Small Peptide	10148-81-9	3.52857e+07	3.21234e+07	3.00533e+07	3.29017e+07	4.1919e+07	4.115e+07	3.918e+07	3.71551e+07	1.49127	0.00306844	0.0326408	0.817821	-0.290143	down
C18H24O2	Estradiol	Hormones and hormone related compounds	Hormones and hormone related compounds	50-28-2	2.7195e+06	3.40531e+06	820611	2.62731e+06	4.3376e+06	4.73464e+06	4.65183e+06	4.31413e+06	1.16317	0.0289298	0.122155	0.530692	-0.914053	down
C20H32O6	TxB3	FA	Oxidized lipids	71953-80-5	9.19935e+06	9.39739e+06	9.58967e+06	8.89712e+06	1.04036e+07	1.15209e+07	1.21393e+07	1.21777e+07	1.5289	0.00769699	0.0555937	0.801953	-0.318411	down
C20H34O6	thromboxane B2	FA	Oxidized lipids	54397-85-2	2.4633e+06	3.32305e+06	2.66758e+06	3.60741e+06	7.52359e+06	5.34362e+06	5.08545e+06	4.87521e+06	1.49475	0.014988	0.0805944	0.52836	-0.920406	down
C4H8O2S	3-(Methylthio)propionic acid	Organic acid and Its derivatives	Organic acid and Its derivatives	646-01-5	3.27226e+06	3.00186e+06	2.87153e+06	3.78818e+06	4.45361e+06	4.42042e+06	4.50052e+06	3.94718e+06	1.46148	0.00579707	0.0469894	0.746682	-0.421434	down
C11H11NO2	Indole-3-propionic acid	Organic acid and Its derivatives	Organic acid and Its derivatives	830-96-6	3.68237e+07	3.47905e+07	3.65633e+07	3.34284e+07	4.30099e+07	4.30625e+07	4.01313e+07	4.34082e+07	1.56107	0.000723987	0.0147397	0.834882	-0.260355	down
C7H8N4O3	3,7-Dimethyluric acid	Amino acid and Its metabolites	Amino acid derivatives	13087-49-5	8.5114e+06	9.00889e+06	6.58052e+06	7.88351e+06	1.50483e+07	9.83193e+06	1.49509e+07	1.56079e+07	1.45172	0.0164289	0.0848494	0.576928	-0.793536	down
C15H15NO4	L-Thyronine	Amino acid and Its metabolites	Amino acid derivatives	1596-67-4	1.46503e+06	2.07486e+06	1.70333e+06	771979	2.39493e+06	2.63935e+06	2.42041e+06	2.53698e+06	1.2336	0.0334337	0.13311	0.602021	-0.732114	down
C9H16N4O5	Gln-Asn	Amino acid and Its metabolites	Small Peptide	14608-79-8	6.70998e+08	5.89938e+08	7.252e+08	5.8573e+08	9.3767e+08	909374532	7.5187e+08	8.9443e+08	1.45622	0.00553096	0.0462009	0.736218	-0.441794	down
C8H16N2O3	N6-Acetyl-L-lysine	Amino acid and Its metabolites	Amino acid derivatives	692-04-6	4.61963e+07	5.72368e+07	5.62348e+07	4.52452e+07	7.44464e+07	6.61165e+07	5.95304e+07	5.73883e+07	1.24401	0.0401386	0.149101	0.795836	-0.329457	down
C17H19NO3	Piperine	Heterocyclic compounds	Heterocyclic compounds	94-62-2	2.3645e+07	1.55779e+07	1.74538e+07	2.26896e+07	2.14583e+07	3.04238e+07	2.76306e+07	2.81457e+07	1.18413	0.0421021	0.153569	0.737204	-0.439864	down
C21H24O6	Tetrahydrocurcumin	Benzene and substituted derivatives	Phenolic acids	36062-04-1	3.12204e+06	3.33879e+06	3.17625e+06	3.18359e+06	4.03907e+06	4.33565e+06	3.9531e+06	4.12256e+06	1.63114	0.000270013	0.00834862	0.779354	-0.35965	down
C6H12O3	Hydroxyisocaproic acid	Amino acid and Its metabolites	Amino acids	13748-90-8	3.52437e+07	2.13617e+07	3.38161e+07	3.0199e+07	4.51416e+07	4.20337e+07	4.65782e+07	4.47898e+07	1.37949	0.014737	0.0800048	0.675582	-0.565797	down
C23H37NO4	N-Arachidonoyl-L-Serine	Amino acid and Its metabolites	Amino acid derivatives	187224-29-9	9.98697e+06	1.06224e+07	1.11263e+07	1.10326e+07	1.26367e+07	1.18421e+07	1.1802e+07	1.13504e+07	1.34474	0.017167	0.0874078	0.897902	-0.155371	down
C12H16N2O4	Ala-Tyr	Amino acid and Its metabolites	Small Peptide	730-08-5	5.30291e+06	5.87354e+06	6.49059e+06	4.88756e+06	6.45711e+06	8.1966e+06	6.32612e+06	7.04984e+06	1.20922	0.0490571	0.169905	0.804669	-0.313532	down
C9H14N4O3	Carnosine	Amino acid and Its metabolites	Amino acid derivatives	305-84-0	3.78762e+07	3.72496e+07	3.68127e+07	3.49394e+07	3.99088e+07	4.05371e+07	38690951	4.23064e+07	1.39919	0.0106066	0.0662309	0.90978	-0.13641	down
C32H50O13	Steviolbioside	Terpenoids	Terpenoids	41093-60-1	1.17499e+07	1.30334e+07	1.19681e+07	1.30445e+07	1.33892e+07	1.37994e+07	1.54726e+07	1.438e+07	1.33797	0.0207625	0.0988864	0.872981	-0.195977	down
C9H12N2O2	(4-Ethoxyphenyl)urea	Benzene and substituted derivatives	Benzene and substituted derivatives	150-69-6	4.33809e+07	4.34934e+07	4.35243e+07	4.27623e+07	5.67264e+07	5.01382e+07	4.89938e+07	4.72475e+07	1.4314	0.0358238	0.138614	0.852564	-0.23012	down
C12H11N7	Triamterene	Heterocyclic compounds	Heterocyclic compounds	396-01-0	6.53294e+07	6.43699e+07	6.57387e+07	6.14993e+07	6.79139e+07	7.38875e+07	7.18919e+07	7.72645e+07	1.42714	0.014744	0.0800048	0.883074	-0.179394	down
C5H9NO3	cis-4-Hydroxy-D-proline	Amino acid and Its metabolites	Amino acid derivatives	2584-71-6	4.96123e+06	7.20828e+06	2.7752e+06	5.98716e+06	1.25924e+07	1.67276e+07	1.46339e+07	7.87104e+06	1.37814	0.0184408	0.0918404	0.403895	-1.30795	down
C12H17N5O5	N2,N2-Dimethylguanosine	Nucleotide and Its metabolites	Nucleotide and Its metabolites	2140-67-2	726187	757697	608076	453791	840615	810086	1.13901e+06	943805	1.26985	0.0264091	0.114887	0.681865	-0.552442	down
C27H32N4O4	BAY-60-7550	Benzene and substituted derivatives	Benzene and substituted derivatives	439083-90-6	2.19552e+08	223751504	2.24898e+08	2.0214e+08	2.88361e+08	2.53391e+08	2.60992e+08	2.60721e+08	1.52933	0.00298365	0.0324	0.818402	-0.289119	down
C11H19NO9	N-Acetyl-Neuraminic Acid	Amino acid and Its metabolites	Amino acid derivatives	131-48-6 | 489-46-3	6.23456e+06	1.38794e+07	1.36894e+07	1.2276e+07	2.16948e+07	2.15134e+07	2.25938e+07	2.2331e+07	1.39367	0.00917564	0.06144	0.522839	-0.935562	down
C22H32O5	RvD1	Hormones and hormone related compounds	Hormones and hormone related compounds	872993-05-0	2.68755e+07	2.83191e+07	2.54153e+07	2.27983e+07	3.13973e+07	2.95142e+07	2.73444e+07	3.06708e+07	1.21564	0.0417542	0.152753	0.869511	-0.201723	down
C20H24N2O2	Quinine	Others	Others	130-95-0	1.80609e+07	1.82552e+07	1.82644e+07	1.98721e+07	2.27308e+07	2.03315e+07	21899173	2.11539e+07	1.47407	0.00503603	0.0435849	0.864568	-0.209949	down
C9H10O3	Desaminotyrosine	Phenolic acids	Phenolic acids	501-97-3	1.95284e+08	1.83997e+08	1.66729e+08	1.64165e+08	2.24521e+08	2.63064e+08	2.40236e+08	2.42412e+08	1.55109	0.00097234	0.0170551	0.731964	-0.450155	down
C26H45NO7S	Taurocholic acid	Bile acids	Bile acids	81-24-3	1.47684e+07	1.48279e+07	1.42993e+07	1.39853e+07	1.56723e+07	1.80766e+07	1.84735e+07	1.79065e+07	1.49046	0.0126381	0.073305	0.825351	-0.276921	down
C6H13O9P	d-Myo-inositol 4-monophosphate ammonium salt	Alcohol and amines	Alcohols	142760-33-6	7.02871e+06	6.99586e+06	6.24203e+06	6.60311e+06	7.13624e+06	7.30884e+06	7.77982e+06	7.57943e+06	1.31251	0.0220249	0.102729	0.901537	-0.149541	down
C11H13NO3	N-Acetyl-L-phenylalanine	Amino acid and Its metabolites	Amino acid derivatives	2018-61-3	1.14138e+08	1.11812e+08	1.06071e+08	1.04395e+08	1.32339e+08	1.36659e+08	143065627	1.46889e+08	1.60146	0.000410882	0.0106141	0.780773	-0.357026	down
C9H7NO2	Indole-2-carboxylic acid	Heterocyclic compounds	Indole and Its derivatives	1477-50-5	5.2013e+07	5.17906e+07	5.29329e+07	5.05932e+07	6.1266e+07	6.0794e+07	6.21963e+07	6.38698e+07	1.64715	3.75e-05	0.00330793	0.835582	-0.259147	down
C9H7NO	2-Hydroxyquinoline	Aldehyde,Ketones,Esters	Ketones	59-31-4 | 1321-40-0 | 70254-42-1 | 104534-80-7	1.44574e+08	1.44644e+08	1.65036e+08	1.40415e+08	1.75525e+08	169420115	1.56716e+08	164451544	1.23326	0.0435623	0.156824	0.892745	-0.163681	down
C14H22O2	2,6-Di-tert-butylhydroquinone	Benzene and substituted derivatives	Benzene and substituted derivatives	2444-28-2	7.55927e+06	6.94048e+06	8.62014e+06	7.49877e+06	9.82727e+06	8.76506e+06	9.08312e+06	8.96861e+06	1.38281	0.0147843	0.0800048	0.83557	-0.259168	down
C10H10N2O	Indole-3-acetamide	Heterocyclic compounds	Indole and Its derivatives	879-37-8	3.49934e+07	3.26079e+07	3.61614e+07	3.33614e+07	3.79465e+07	3.86089e+07	3.82194e+07	3.87234e+07	1.49245	0.0122905	0.072607	0.893327	-0.16274	down
C11H8N2	beta-Carboline	Heterocyclic compounds	Heterocyclic compounds	244-63-3	1.52377e+07	1.60774e+07	1.53032e+07	1.55401e+07	1.97523e+07	1.94712e+07	1.79754e+07	1.99128e+07	1.6071	0.00139461	0.0213026	0.806083	-0.311	down
C9H6N2	4-Cyanoindole	Heterocyclic compounds	Indole and Its derivatives	16136-52-0	7.97688e+06	9.4223e+06	8.64667e+06	7.59458e+06	1.02534e+07	1.10421e+07	9.29001e+06	9.61422e+06	1.29411	0.0259007	0.113489	0.836832	-0.256991	down
C4H6O5	Malic acid	Amino acid and Its metabolites	Amino acid derivatives	97-67-6	7.09993e+07	7.04081e+07	6.64982e+07	7.66715e+07	1.17986e+08	1.05841e+08	9.63721e+07	9.47877e+07	1.57069	0.00508283	0.0437923	0.68575	-0.544245	down
C12H17NO2	Ciclopirox	Others	Medicine	29342-05-0	4.16214e+06	4.45333e+06	4.23127e+06	3.87619e+06	4.93807e+06	5.17824e+06	5.65213e+06	5.51645e+06	1.54366	0.0017219	0.0233278	0.785671	-0.348003	down
C7H10N2OS	Propylthiouracil	Heterocyclic compounds	Heterocyclic compounds	51-52-5	4.60087e+06	3.45592e+06	3.59706e+06	3.47424e+06	5.51591e+06	6.11285e+06	5.46811e+06	5.87307e+06	1.54411	0.00194304	0.0250828	0.658604	-0.602518	down
C6H6O5S	3-Sulfocatechol	Benzene and substituted derivatives	Benzene and substituted derivatives	6917-79-9 | 35857-70-6	1.65386e+07	2.09151e+07	2.83419e+07	1.02044e+07	2.20037e+07	5.08938e+07	5.10182e+07	5.5262e+07	1.26357	0.0348966	0.136467	0.42416	-1.23732	down
C11H16ClN5	Proguanil	Alcohol and amines	Amines	500-92-5	3.2271e+06	1.04659e+07	9.94875e+06	8.64114e+06	1.18248e+07	1.43562e+07	1.30508e+07	1.33667e+07	1.08459	0.0494256	0.170602	0.613759	-0.704255	down
C18H27NO3	Capsaicin	Alkaloids	Alkaloids	404-86-4	2.40523e+06	2.09753e+06	1.41227e+06	1.44119e+06	2.30173e+06	2.81986e+06	3.03196e+06	2.99657e+06	1.28899	0.0226423	0.104717	0.659745	-0.60002	down
C19H27NO3	Nateglinide	Flavonoids	Flavonoid	105816-04-4 | 105816-06-6 | 105746-37-0	1.25267e+07	1.62415e+07	1.22667e+07	1.59645e+07	1.93603e+07	1.76029e+07	1.83908e+07	1.85327e+07	1.36629	0.0236621	0.108044	0.771445	-0.374365	down
C8H8O2	2-Methylbenzoic acid	Benzene and substituted derivatives	Phenolic acids	118-90-1	2.05797e+07	2.05076e+07	1.85722e+07	1.85925e+07	2.10541e+07	2.49922e+07	2.39751e+07	2.41518e+07	1.41569	0.0109402	0.0675439	0.830935	-0.267192	down
C5H7NO4	alpha-Ketoglutaramate	Organic acid and Its derivatives	Organic acid and Its derivatives	18465-19-5	2.58167e+07	2.50621e+07	2.35749e+07	2.15635e+07	3.13839e+07	3.46473e+07	2.86144e+07	3.01925e+07	1.48405	0.00485567	0.0426987	0.769134	-0.378693	down
C5H10O6	D-Xylonic acid	Carbohydrates and Its metabolites	Sugar acids	526-91-0	2.86815e+07	2.08251e+07	1.35726e+07	1.53779e+07	3.57906e+07	7.3174e+07	5.06912e+07	3.61252e+07	1.41275	0.0373673	0.141988	0.400739	-1.31927	down
C19H26O3	16alpha-Hydroxyandrostenedione	Aldehyde,Ketones,Esters	Ketones	23047	7.8774e+06	7.32474e+06	6.21493e+06	7.12581e+06	8.10065e+06	8.31773e+06	8.68964e+06	9.10693e+06	1.34467	0.017538	0.0881402	0.834223	-0.261495	down
C6H8O5	3-Oxoadipic acid	Organic acid and Its derivatives	Organic acid and Its derivatives	689-31-6	1.31047e+06	1.94571e+06	1.94795e+06	1.20699e+06	2.41784e+06	2.38428e+06	2.95581e+06	2.20166e+06	1.3413	0.0146195	0.0799765	0.643713	-0.63551	down
C19H28O3	6β-hydroxytestosterone	Hormones and hormone related compounds	Hormones and hormone related compounds	62-99-7	2.23006e+06	2.19832e+06	2.43468e+06	1.98223e+06	2.47616e+06	2.92149e+06	2.72016e+06	2.97455e+06	1.40987	0.00918235	0.06144	0.797422	-0.326585	down
C5H8O5	D-2-Hydroxyglutaric acid	Organic acid and Its derivatives	Organic acid and Its derivatives	13095-47-1	1.51751e+07	1.85047e+07	1.5113e+07	1.72262e+07	2.32179e+07	2.19788e+07	1.88663e+07	1.87637e+07	1.31759	0.0261187	0.114054	0.797073	-0.327216	down
C16H20N2O3	N-(indole-3-acetyl)-L-leucine	Organic acid and Its derivatives	Organic acid and Its derivatives	36838-63-8	1.30622e+06	873686	1.13339e+06	876782	2.15253e+06	2.09209e+06	2.3105e+06	2.32445e+06	1.59425	0.000287621	0.00854835	0.471878	-1.08351	down
C9H8N2O	2-Hydroxy-3-methylquinoxaline	Heterocyclic compounds	Heterocyclic compounds	14003-34-0	1.18066e+07	1.3074e+07	1.15256e+07	1.38073e+07	1.70565e+07	1.88386e+07	1.98794e+07	2.00215e+07	1.58935	0.000414786	0.0106141	0.662483	-0.594044	down
KHCO3	Potassium bicarbonate	Organic acid and Its derivatives	Organic acid and Its derivatives	298-14-6	2.10433e+07	1.91441e+07	2.06921e+07	2.02967e+07	2.10845e+07	2.29642e+07	2.38574e+07	2.49729e+07	1.33053	0.0290863	0.122277	0.873997	-0.194299	down
C5H10O6	Arabinonic acid	Organic acid and Its derivatives	Organic acid and Its derivatives	488-30-2	2.36673e+07	1.62727e+07	1.26158e+07	1.3061e+07	8.90442e+07	7.27883e+07	3.74169e+07	6.49327e+07	1.54976	0.0165046	0.0848494	0.248377	-2.00939	down
C4H7Cl	1-Chloro-2-methylpropene	Others	Hydrocarbon derivatives	513-37-1	3.86031e+07	5.92901e+07	4.34178e+07	3.34754e+07	6.8379e+07	6.3378e+07	6.43593e+07	8.65765e+07	1.37696	0.0133105	0.0752693	0.618291	-0.693643	down
C22H25NO6	Glaudine	Alkaloids	Alkaloids	5140-40-9	2.18821e+06	1.49408e+06	2.1607e+06	1.27139e+06	1.03687e+07	9805806	8.25339e+06	8.17685e+06	1.6405	0.000239591	0.0080283	0.194356	-2.36322	down
C17H25NO3	Norcapsaicin	Benzene and substituted derivatives	Phenolics	61229-08-1	2.4017e+06	2.11409e+06	2.47605e+06	2.23021e+06	2.68055e+06	2.60404e+06	2.70689e+06	2.87002e+06	1.43039	0.00804026	0.0564585	0.849059	-0.236063	down
C7H8	Toluene	Benzene and substituted derivatives	Benzene and substituted derivatives	108-88-3	5.13961e+07	4.88161e+07	4.85153e+07	4.37496e+07	5.14533e+07	5.53699e+07	5.69109e+07	5.7045e+07	1.35026	0.01473	0.0800048	0.871809	-0.197916	down
C10H19N3O4	Gln-Val	Amino acid and Its metabolites	Small Peptide	31189-73-8	7.04678e+08	7.13547e+08	6.63183e+08	6.50515e+08	6.89114e+08	7.74713e+08	7.88128e+08	798807149	1.23667	0.0422175	0.153569	0.895489	-0.159253	down
C12H22O	Cyclododecanone	Aldehyde,Ketones,Esters	Ketones	830-13-7	1.32685e+07	1.22216e+07	1.15633e+07	1.26862e+07	2.28878e+07	2.30936e+07	2.29399e+07	2.30637e+07	1.66705	6.86e-05	0.00453522	0.540737	-0.887	down
C8H10N2O4	Mimosine	Amino acid and Its metabolites	Amino acids	2116-55-4 | 10182-82-8 | 27678-82-6	4.36829e+07	4.2999e+07	4.04422e+07	4.24476e+07	5.72982e+07	5.14492e+07	5.10626e+07	4.41471e+07	1.34273	0.0453063	0.161435	0.831409	-0.266371	down
C10H18N2O5	gamma-Glutamylvaline	Amino acid and Its metabolites	Small Peptide	2746-34-1	1.74753e+07	1.79763e+07	1.85648e+07	1.44801e+07	2.19297e+07	3.08121e+07	2.82747e+07	3.01194e+07	1.50421	0.00779167	0.0559424	0.616332	-0.69822	down
C29H34N4	Ochrolifuanine A	Alkaloids	Alkaloids	35527-46-9	1.70895e+07	1.70248e+07	1.5931e+07	1.58902e+07	1.83275e+07	1.91488e+07	1.93816e+07	1.97848e+07	1.54643	0.00105244	0.0180944	0.860298	-0.217092	down
C4H4Na2O5	Sodium malate	Heterocyclic compounds	Heterocyclic compounds	676-46-0 | 22798-10-3 | 63474-37-3	2.77911e+06	2.81298e+06	2.58918e+06	2.49776e+06	3.18049e+06	2.98162e+06	3.29827e+06	3.74578e+06	1.40651	0.0217925	0.102142	0.80864	-0.30643	down
C18H19NO4	Moupinamide	Benzene and substituted derivatives	Phenolics	66648-43-9	1.30133e+06	1.56087e+06	1.56081e+06	1.2799e+06	1.86066e+06	2.01088e+06	2.25047e+06	2.22981e+06	1.52694	0.00175315	0.02346	0.682835	-0.550392	down
C10H18N2O3	L-Prolyl-L-valine	Amino acid and Its metabolites	Small Peptide	52899-09-9	1.75e+07	1.64466e+07	3.42797e+07	5.13991e+07	6.34369e+07	7.24529e+07	4.92544e+07	5.41814e+07	1.25477	0.0272975	0.117594	0.499844	-1.00045	down
C17H24O4	Acetylvalerenolic acid	Terpenoids	Sesquiterpenoids	81397-67-3	462940	576116	306439	413961	577432	736493	612011	798162	1.29553	0.0197001	0.0954868	0.645886	-0.630649	down
C2H2O3	Glyoxylic acid	Organic acid and Its derivatives	Organic acid and Its derivatives	298-12-4	8.31958e+07	8.00169e+07	9.19543e+07	8.53447e+07	1.35706e+08	1.17661e+08	1.30046e+08	1.52383e+08	1.59276	0.0039055	0.037908	0.635524	-0.65398	down
C18H30O5	2,3-dinor Prostaglandin E1	Hormones and hormone related compounds	Hormones and hormone related compounds	7046-40-4	1.11702e+07	8.95939e+06	8.49131e+06	5.68312e+06	1.25486e+07	1.22777e+07	1.19387e+07	1.82889e+07	1.26345	0.0361956	0.139064	0.623098	-0.682468	down
C20H23NO2	Atherosperminine	Benzene and substituted derivatives	Benzene and substituted derivatives	5531-98-6	5.47848e+06	5.70845e+06	5.7837e+06	5.59706e+06	6.60075e+06	7.17944e+06	7.06124e+06	7.9719e+06	1.54811	0.00983838	0.0639328	0.783238	-0.352478	down
C42H80NO8P	1-hexadecanoyl-2-(9Z,12Z-octadecadienoyl)-sn-glycero-3-phosphocholine	GP	PC	17708-90-6	493490	740058	647591	948306	876503	1.30236e+06	984405	1.51129e+06	1.24479	0.043888	0.157405	0.605285	-0.724313	down
CH3Br	Bromomethane	Others	Hydrocarbon derivatives	74-83-9	1220805295	1208794622	1125181930	1036278807	1265669920	1350559852	1324071585	1499865464	1.33797	0.0184974	0.0918404	0.843919	-0.244823	down
C10H13N5O4	Vidarabine	Nucleotide and Its metabolites	Nucleotide and Its metabolites	24356-66-9	9.43511e+07	9.86325e+07	8.8487e+07	9.19689e+07	1.19021e+08	1.08229e+08	1.07715e+08	1.05159e+08	1.48732	0.00566122	0.0467458	0.848487	-0.237036	down
C22H26N2O2S	Eletriptan	Heterocyclic compounds	Heterocyclic compounds	143322-58-1	577264	977866	791606	718816	1.35469e+06	1.3472e+06	1.88073e+06	1.62998e+06	1.52246	0.00324063	0.033671	0.493441	-1.01905	down
C9H8Cl2O3	Dichlorprop-P	Benzene and substituted derivatives	Benzene and substituted derivatives	15165-67-0	8.95817e+06	9.73598e+06	9.41339e+06	8.57992e+06	1.17035e+07	1.26389e+07	1.17989e+07	1.27287e+07	1.60561	0.000179805	0.00675856	0.750717	-0.41366	down
C28H38N2O4	Cephaeline	Benzene and substituted derivatives	Benzene and substituted derivatives	483-17-0 | 5483-17-0 | 5853-29-2	1.57109e+06	1.42038e+06	1.65779e+06	1.30253e+06	2.33557e+06	2.71218e+06	2.54312e+06	2.60113e+06	1.61467	7.79e-05	0.00481525	0.583967	-0.776042	down
C13H19N5	Pinacidil	Organic acid and Its derivatives	Organic acid and Its derivatives	60560-33-0	9.97177e+06	1.07914e+07	1.08448e+07	1.00817e+07	3.01345e+07	3.27988e+07	3.16793e+07	3.44075e+07	1.67307	7.19e-05	0.00466973	0.323125	-1.62983	down
C21H27NO4	(S)-Laudanosine	Heterocyclic compounds	Heterocyclic compounds	2688-77-9	1.78179e+06	2.68396e+06	1.27899e+06	1.19346e+06	5.31433e+06	5.35982e+06	5.5552e+06	6.40158e+06	1.57107	0.000146103	0.00615561	0.306581	-1.70566	down
C13H12N2O	Harmine	Alkaloids	Alkaloids	442-51-3	9.06702e+06	8434295	8.65635e+06	1.08674e+07	1.25557e+07	1.78449e+07	1.12068e+07	1.82899e+07	1.35561	0.0454935	0.161652	0.618143	-0.693987	down
C10H13ClN2O3S	Chlorpropamide	Benzene and substituted derivatives	Benzene and substituted derivatives	94-20-2	5.1946e+06	6.07756e+06	6.02317e+06	5.43067e+06	6.7816e+06	6.90692e+06	6.43316e+06	6.67645e+06	1.434	0.0119558	0.0718556	0.848044	-0.237789	down
C18H32O5	Corchorifatty acid F	FA	Oxidized lipids	95341-44-9	2.00078e+06	2.06481e+06	1.9067e+06	1.77121e+06	2.50883e+06	3.30448e+06	2.89364e+06	3.4237e+06	1.53724	0.00989929	0.0641113	0.638342	-0.647599	down
C18H33NO3	N-tetradecanoyl-L-Homoserine Lactone	Amino acid and Its metabolites	Amino acid derivatives	202284-87-5	2.29017e+06	923113	1.15218e+06	2.23425e+06	3.33941e+06	2.62882e+06	2.79242e+06	3.03383e+06	1.25342	0.0278964	0.119236	0.559559	-0.837638	down
C14H19NO3	4'-Methoxy-3-morpholino-propiophenone	Aldehyde,Ketones,Esters	Ketones	5770-77-4	1.51775e+07	1.73788e+07	1.53779e+07	1.56662e+07	1.92319e+07	1.93469e+07	2.07766e+07	2.23029e+07	1.52591	0.00298906	0.0324	0.77886	-0.360563	down
C18H24N2O5	Enalaprilat	Benzene and substituted derivatives	Benzene and substituted derivatives	76420-72-9	1.68741e+06	1.65325e+06	1.74994e+06	1.47152e+06	1.77384e+06	2.42305e+06	2.34946e+06	2.78789e+06	1.34982	0.0407775	0.150504	0.703016	-0.50837	down
C13H13N5	N-benzyl-1-methyl-1H-pyrazolo[3,4-d]pyrimidin-4-amine	Benzene and substituted derivatives	Benzene and substituted derivatives	105903-56-8	2.0631e+07	1.91844e+07	1.77603e+07	1.88549e+07	2.09666e+07	2.14533e+07	2.25856e+07	2.35986e+07	1.39036	0.0108099	0.0670631	0.862609	-0.213222	down
C10H9NO3	5-Hydroxy-2-methyl-1H-indole-3-carboxylic acid	Benzene and substituted derivatives	Benzene and substituted derivatives	71982-15-5	4.77033e+06	5.03654e+06	4.23868e+06	4.86142e+06	5.04899e+06	5.66396e+06	5.41733e+06	5.22438e+06	1.24973	0.0323705	0.13085	0.885379	-0.175633	down
C22H31NO	Tolterodine	Benzene and substituted derivatives	Benzene and substituted derivatives	124937-51-5	1.54722e+06	838959	1.43985e+06	343770	2.65713e+06	2.92821e+06	2.97562e+06	2.69579e+06	1.34719	0.00569167	0.0467458	0.370427	-1.43274	down
C22H31NO3	Songorine	Alkaloids	Terpenoid alkaloids	509-24-0	2.60472e+06	2.58583e+06	2.35134e+06	2.69342e+06	3.07136e+06	3.08302e+06	3.16618e+06	3.71046e+06	1.46912	0.0123543	0.0726476	0.785458	-0.348394	down
C10H10O2S2	Difurfuryl disulfide	Heterocyclic compounds	Heterocyclic compounds	4437-20-1	2.06788e+07	1.97627e+07	2.09849e+07	2.04004e+07	2.0989e+07	2.22447e+07	2.31659e+07	2.24164e+07	1.35366	0.0216315	0.101636	0.921306	-0.118247	down
C22H30O6	16-phenoxy tetranor Prostaglandin F2alpha	Hormones and hormone related compounds	Hormones and hormone related compounds	51705-19-2	2.62078e+07	3.62779e+07	3.93277e+07	3.42437e+07	3.73843e+07	4.31912e+07	4.34613e+07	4.69242e+07	1.16265	0.0482569	0.168024	0.795837	-0.329455	down
C7H8O4S	4-(Hydroxymethyl)benzenesulfonic acid	Benzene and substituted derivatives	Benzene and substituted derivatives	122855-96-3	1.42238e+07	1.40597e+07	1.31076e+07	1.23996e+07	1.83579e+07	1.82795e+07	1.58195e+07	1.93501e+07	1.52577	0.00397056	0.0381532	0.749102	-0.416767	down
C23H27N3O7	4-Epiminocycline	Heterocyclic compounds	Heterocyclic compounds	43168-51-0	1.36563e+08	1.36071e+08	1.37498e+08	1.25878e+08	1.47375e+08	1.54468e+08	1.59479e+08	1.62582e+08	1.51067	0.00243761	0.0284933	0.859122	-0.219065	down
C9H15N3O2S	Ergothioneine	Organic acid and Its derivatives	Organic acid and Its derivatives	497-30-3	6.73664e+07	6.80114e+07	6.92153e+07	7.06942e+07	8.13124e+07	7.89167e+07	7.68364e+07	7.36655e+07	1.51772	0.00679016	0.0518595	0.885934	-0.174728	down
C10H14O	4-sec-Butylphenol	Benzene and substituted derivatives	Benzene and substituted derivatives	99-71-8	1.15275e+07	1.03494e+07	1.08536e+07	8.69904e+06	1.19401e+07	1.38014e+07	1.11813e+07	1.26565e+07	1.17773	0.047976	0.167829	0.835621	-0.25908	down
C8H8O3	2,4'-Dihydroxyacetophenone	Aldehyde,Ketones,Esters	Ketones	5706-85-4	3.35877e+06	3.64489e+06	3.14836e+06	3.83367e+06	4.46465e+06	4.0812e+06	4.43451e+06	4.17036e+06	1.45268	0.00674036	0.0517886	0.815458	-0.294318	down
C7H7ClO	2-Chloro-4-methylphenol	Benzene and substituted derivatives	Phenolics	6640-27-3	1.49864e+07	1.54042e+07	1.67167e+07	1.68898e+07	2.27891e+07	1.8814e+07	1.91993e+07	1.93025e+07	1.45106	0.0146227	0.0799765	0.798915	-0.323886	down
C24H33N3O4	Ranolazine	Benzene and substituted derivatives	Phenolics	95635-55-5 | 142387-99-3 | 110445-25-5	6.32564e+08	583160880	597425307	5.72762e+08	6.78677e+08	716148618	8.17658e+08	7.5909e+08	1.49312	0.0102309	0.0651824	0.802912	-0.316687	down
C23H26N2O5	Quinaprilat	Organic acid and Its derivatives	Organic acid and Its derivatives	82768-85-2	1.80725e+06	1.86651e+06	1.56263e+06	2.6606e+06	3.40231e+06	3.76687e+06	3.79225e+06	3.81905e+06	1.53355	0.00262536	0.0300467	0.534285	-0.904319	down
C17H17NO2	Apomorphine	Alkaloids	Alkaloids	41372-20-7	2.64537e+07	2.47221e+07	2.41301e+07	2.35827e+07	2.90971e+07	3.11091e+07	2.84617e+07	3.13297e+07	1.53604	0.0015361	0.0216222	0.824088	-0.279129	down
C5H8N4O3S2	Methazolamide	Alcohol and amines	Amines	554-57-4	6.31542e+07	6.51926e+07	6.65573e+07	5.94004e+07	7.5103e+07	7.95762e+07	7.35974e+07	6.91721e+07	1.44351	0.00799178	0.0563576	0.854952	-0.226084	down
C12H18O4	12-Hydroxyjasmonic acid	FA	Oxidized lipids	140631-27-2	2.6658e+06	1.0259e+07	940958	2.17785e+06	9.03904e+06	9.479e+06	1.30767e+07	1.1096e+07	1.24292	0.0433578	0.156529	0.37581	-1.41192	down
C22H29NO3	Spirasine I	Terpenoids	Ditepenoids	106777-13-3	1.60803e+08	153075699	1.56711e+08	1.55001e+08	1.87046e+08	1.97604e+08	1.71204e+08	1.77392e+08	1.49235	0.014954	0.0805944	0.853179	-0.229079	down
C4H4N2OS	2-Thiouracil	Heterocyclic compounds	Heterocyclic compounds	141-90-2 | 80275-68-9 | 125220-28-2 | 156-82-1 | 124700-71-6 | 126160-72-3 | 124700-72-7	3.20904e+07	2.99487e+07	2.83176e+07	2.92808e+07	4.07132e+07	3.66441e+07	3.60967e+07	4.36978e+07	1.51659	0.00806208	0.0565083	0.761286	-0.393489	down
C2H6O3S2	2-Mercaptoethanesulfonic acid	Organic acid and Its derivatives	Organic acid and Its derivatives	3375-50-6	1.0844e+07	1.99322e+07	1.85867e+07	1.78294e+07	3.12996e+07	3.68499e+07	3.67265e+07	3.86701e+07	1.52491	0.000405447	0.010606	0.468089	-1.09515	down
C20H25NO4	(S)-Laudanine	Heterocyclic compounds	Heterocyclic compounds	3122-95-0	2.01805e+08	1.86355e+08	2.09587e+08	1.986e+08	2.06095e+08	2.34865e+08	2.29822e+08	234141147	1.33014	0.0201727	0.0974083	0.880016	-0.184398	down
C19H20F3NO3	Flumetover	Benzene and substituted derivatives	Benzene and substituted derivatives	154025-04-4	2.36925e+07	2.30015e+07	1.38109e+07	2.80029e+07	4.3542e+07	2.7407e+07	2.98044e+07	3.62115e+07	1.18989	0.0428746	0.155223	0.646208	-0.629928	down
C23H30O6	Prednisolone acetate	Hormones and hormone related compounds	Hormones and hormone related compounds	52-21-1	1.62338e+06	1.07306e+06	996958	846590	4.66333e+06	4.07142e+06	4.28366e+06	4.45616e+06	1.62856	9.58e-06	0.00152994	0.259805	-1.9445	down
C20H23NO2	Zanthosimuline	Heterocyclic compounds	Heterocyclic compounds	155416-20-9	178716	144147	533103	369913	987532	515380	986566	955101	1.34676	0.0101719	0.0649985	0.355886	-1.49051	down
C19H16N2O5	Roxadustat	Benzene and substituted derivatives	Benzene and substituted derivatives	808118-40-3	514212	462778	274783	604141	1.04271e+06	1.67218e+06	651635	1.1075e+06	1.35349	0.0468031	0.164627	0.414819	-1.26945	down
C26H42N2O2	N-[2-(5-hydroxy-1H-indol-3-yl)ethyl]hexadecanamide	Tryptamines,Cholines,Pigments	Tryptamines	212707-51-2	2.92126e+08	2.93434e+08	298675164	2.88432e+08	3.13519e+08	3.12756e+08	3.39475e+08	3.35461e+08	1.47421	0.0158821	0.0831855	0.901213	-0.150061	down
C11H10O4	cis-1,2-Dihydroxy-1,2-dihydro-8-carboxynaphthalene	Benzene and substituted derivatives	Benzene and substituted derivatives	162794-84-5	658044	638960	426196	276622	1.01653e+06	1.13555e+06	1.22766e+06	1.48059e+06	1.45752	0.00181232	0.023796	0.411458	-1.28118	down
C12H16O3	4-Tert-butylphenoxyacetic acid	Benzene and substituted derivatives	Benzene and substituted derivatives	1798-04-5	1.10624e+08	1.19397e+08	9.92586e+07	1.02037e+08	1.38528e+08	1.38649e+08	1.38791e+08	1.26419e+08	1.50063	0.00338615	0.0346209	0.795218	-0.330577	down
C15H17NO2	Agomelatine	Alcohol and amines	Amines	138112-76-2	8.58996e+06	7.94948e+06	8.34733e+06	8.53573e+06	1.01511e+07	1.07997e+07	1.00696e+07	1.06315e+07	1.61654	0.00013833	0.00601316	0.802424	-0.317563	down
C12H12O12	Dehydro-L-(+)-ascorbic acid dimer	Organic acid and Its derivatives	Organic acid and Its derivatives	72691-25-9	145549	73626.1	1.05358e+06	112202	3.74617e+06	3.31359e+06	2.90846e+06	1.72422e+06	1.46722	0.00429932	0.0394385	0.118449	-3.07766	down
C3H6N2	2-Aminopropanenitrile	Alcohol and amines	Polyamines	2134-48-7 | 51806-98-5	1.91357e+07	9.56006e+06	5.76476e+06	9.50412e+06	2.03603e+07	2.06686e+07	1.79387e+07	2.4323e+07	1.27338	0.0328408	0.132148	0.527847	-0.921809	down
C21H26O5	Malabaricone C	Aldehyde,Ketones,Esters	Ketones	63335-25-1	5.12257e+06	4.93541e+06	4.95139e+06	3.84615e+06	5.62841e+06	5.95324e+06	6.40791e+06	6.90163e+06	1.37785	0.0095992	0.0629404	0.757517	-0.400649	down
C8H12N2O7	Asp-Asp	Amino acid and Its metabolites	Small Peptide	58471-53-7	4.95711e+06	5.66483e+06	5.36635e+06	4.72764e+06	7.6675e+06	7.95226e+06	8.07652e+06	8.01226e+06	1.63279	0.000240807	0.0080283	0.653323	-0.614132	down
C14H19N3O4	Gln-Phe	Amino acid and Its metabolites	Small Peptide	92327-75-8	1.5645e+07	1.50643e+07	1.49226e+07	1.50591e+07	1.60545e+07	1.62784e+07	1.67998e+07	1.83801e+07	1.33958	0.0420393	0.153504	0.898954	-0.15368	down
C27H30N4O	Oxatomide	Benzene and substituted derivatives	Benzene and substituted derivatives	60607-34-3	3.99377e+07	3.74839e+07	3.769e+07	3.80859e+07	4.40127e+07	4.48824e+07	4.49919e+07	4.47967e+07	1.63	0.000498939	0.0118806	0.857368	-0.222014	down
C28H44O	5-Dehydroepisterol	Hormones and hormone related compounds	Hormones and hormone related compounds	23582-83-4	3.53866e+06	3.17797e+06	3.61896e+06	4.61339e+06	4.7201e+06	5.10629e+06	3.99755e+06	5.39513e+06	1.19116	0.0481257	0.167905	0.777821	-0.362491	down
C18H24O	3-Deoxyestradiol	Alcohol and amines	Alcohols	2529-64-8	9.61703e+06	8.62849e+06	8.85642e+06	8.08388e+06	1.09217e+07	1.32254e+07	1.39274e+07	1.17437e+07	1.51872	0.00721065	0.0542071	0.706286	-0.501675	down
C22H28O6	16-phenoxy tetranor Prostaglandin E2	Hormones and hormone related compounds	Hormones and hormone related compounds	54382-74-0	6.65352e+06	3.16367e+06	5.68551e+06	4.32263e+06	8.27353e+06	8.63092e+06	9.44451e+06	1.01541e+07	1.40955	0.00598276	0.0477873	0.543114	-0.880673	down
C4H7NaO3S	Sodium 2-methylprop-2-ene-1-sulfonate	Aldehyde,Ketones,Esters	Esters	1561-92-8 | 194810-55-4	9.60486e+06	8.25143e+06	8.24592e+06	8.25014e+06	1.13921e+07	1.07063e+07	1.01274e+07	1.06232e+07	1.50492	0.00303097	0.0326408	0.801707	-0.318853	down
C16H13F4NO2	Robenacoxib	Benzene and substituted derivatives	Benzene and substituted derivatives	220991-32-2	3.39347e+06	3.25387e+06	3.01631e+06	3.03253e+06	4100109	3.76066e+06	4.37439e+06	4.62699e+06	1.52545	0.00582146	0.0470875	0.752939	-0.409394	down
C8H14N2O5	Glu-Ala	Amino acid and Its metabolites	Small Peptide	21064-18-6	1.68866e+08	1.70988e+08	1.63699e+08	1.73845e+08	205158953	1.8595e+08	2.21499e+08	2.36466e+08	1.44673	0.0265026	0.115075	0.797808	-0.325887	down
C21H30O2	Abn-cbd	Benzene and substituted derivatives	Benzene and substituted derivatives	22972-55-0	1.38042e+06	1.60703e+06	1.60623e+06	1.36495e+06	1.85895e+06	2.22222e+06	2.4177e+06	2.13003e+06	1.51622	0.00465037	0.0413155	0.690544	-0.534195	down
C36H40N2O6	Berbamunine	Heterocyclic compounds	Heterocyclic compounds	485-18-7 | 6859-66-1	7.67827e+07	7.55284e+07	6.86161e+07	7.9461e+07	8.5299e+07	8.45139e+07	8.29043e+07	9.3229e+07	1.36819	0.0129549	0.0741327	0.868309	-0.20372	down
C6H8AsNO3	Arsanilic acid	Organic acid and Its derivatives	Organic acid and Its derivatives	98-50-0	7.06349e+06	7.28565e+06	6.53791e+06	7.88593e+06	9.67225e+06	1.02632e+07	9.59047e+06	8.32283e+06	1.48473	0.00510712	0.0439029	0.76021	-0.39553	down
C10H12N2O5	Dinoterb	Benzene and substituted derivatives	Phenolics	1420-07-1	1.78324e+07	5.5923e+06	9.82107e+06	6.95096e+06	3.37499e+07	2.4744e+07	3.14889e+07	2.49395e+07	1.4602	0.00215094	0.0262633	0.349773	-1.51551	down
C17H25NO4	Ibopamine	Benzene and substituted derivatives	Phenolics	66195-31-1	1.43742e+07	1.40247e+07	1.42548e+07	1.33018e+07	1.47944e+07	1.80049e+07	1.82389e+07	1.92728e+07	1.39577	0.0304023	0.12615	0.795829	-0.32947	down
C10H14O	(-)-Carvone	Aldehyde,Ketones,Esters	Ketones	6485-40-1	8.36023e+06	8.55953e+06	8.77858e+06	8.73312e+06	9.57051e+06	9899113	9.53332e+06	1.01833e+07	1.57532	0.00118138	0.0193565	0.878662	-0.18662	down
C33H46N4O6	L-Urobilin	Heterocyclic compounds	Heterocyclic compounds	34217-90-8	1.03841e+07	9.27183e+06	8.88943e+06	9.89663e+06	1.15208e+07	1.14392e+07	1.09437e+07	1.08706e+07	1.44133	0.0103615	0.0653388	0.858573	-0.219987	down
C35H58O12	Pentamycin	Heterocyclic compounds	Heterocyclic compounds	6834-98-6	1.57316e+07	1.17364e+07	1.9847e+07	1.96255e+07	2.10801e+07	2.37241e+07	2.56079e+07	2.61597e+07	1.278	0.0216637	0.101663	0.693167	-0.528725	down
C24H25NO3	Cyphenothrin	Benzene and substituted derivatives	Benzene and substituted derivatives	39515-40-7	1.87885e+07	2.03622e+07	1.88527e+07	1.72167e+07	2.80621e+07	2.81724e+07	2.78936e+07	2.95543e+07	1.64078	5.89e-05	0.00442861	0.661668	-0.59582	down
C30H29N3O4	(S)-2-(2-benzoylphenylamino)-3-(4-(2-(methyl(pyridin-2-yl)amino)ethoxy)phenyl)propanoic acid	Benzene and substituted derivatives	Benzene and substituted derivatives	196808-24-9 | 196808-23-8	1.22746e+06	1.31855e+06	795876	706445	2.77329e+06	2.79202e+06	1.48927e+06	3.01067e+06	1.43515	0.0155572	0.0824985	0.402209	-1.31398	down
C10H12O3	3-(2-Methoxyphenyl)propanoic acid	Organic acid and Its derivatives	Organic acid and Its derivatives	6342-77-4	2.10371e+07	2.10039e+07	1.9286e+07	1.88755e+07	2.318e+07	2.13787e+07	2.15021e+07	2.18986e+07	1.25938	0.0356948	0.138614	0.911814	-0.133189	down
C12H13N3	Pyrimethanil	Benzene and substituted derivatives	Benzene and substituted derivatives	53112-28-0	7.26699e+07	7.36433e+07	7.21847e+07	6.71117e+07	8.57448e+07	8.55676e+07	8.77713e+07	9.10059e+07	1.60616	0.000179776	0.00675856	0.815819	-0.293679	down
C34H38N4O5	Aralionine A	Benzene and substituted derivatives	Benzene and substituted derivatives	21761-48-8	7.25648e+07	6.82255e+07	6.92284e+07	6.67189e+07	7.61575e+07	7.61064e+07	8.22563e+07	7.70286e+07	1.48285	0.00429679	0.0394385	0.888264	-0.170939	down
C19H25NO3	2-benzyl-4-(octahydro-1H-isoindol-2-yl)-4-oxobutanoic acid	Organic acid and Its derivatives	Organic acid and Its derivatives	145375-43-5	1.18919e+07	1.17857e+07	1.31881e+07	1.22599e+07	1.33833e+07	1.40473e+07	1.36026e+07	1.36664e+07	1.4241	0.0153187	0.0816855	0.8981	-0.155053	down
C10H7N3S	Thiabendazole	Benzene and substituted derivatives	Benzene and substituted derivatives	148-79-8	2.3879e+07	2.48121e+07	2.31811e+07	2.42859e+07	2.90254e+07	3.02975e+07	3.06433e+07	2.90175e+07	1.6347	5.88e-05	0.00442861	0.808162	-0.307284	down
C20H16N2O5	10-Hydroxycamptothecin	Alkaloids	Alkaloids	19685-09-7	2.86912e+06	3.3548e+06	3.31319e+06	3.78165e+06	4.33303e+06	4.48693e+06	4.54939e+06	5.04359e+06	1.50525	0.00210232	0.026001	0.723337	-0.467261	down
C14H8O6	Quinalizarin	Benzene and substituted derivatives	Benzene and substituted derivatives	81-61-8	8.88076e+06	1.12605e+07	1.06135e+07	1.01854e+07	1.19239e+07	1.32667e+07	1.39793e+07	1.53534e+07	1.42076	0.0100334	0.064614	0.750874	-0.413358	down
C13H17NO3	Pandamarilactam 3x	Heterocyclic compounds	Heterocyclic compounds	189179-33-7	7.71651e+06	6.04838e+06	7.25249e+06	7.84348e+06	8.69982e+06	8.40621e+06	1.13953e+07	9.73788e+06	1.31111	0.0316253	0.129128	0.754746	-0.405937	down
C20H15NO6	1,3,10,11,12-Pentahydroxy-6-methyltetracene-2-carboxamide	Alcohol and amines	Amines	2602-31-5	2.4727e+06	2.82521e+06	2.99231e+06	2.7081e+06	4.03063e+06	4.25086e+06	4.62593e+06	4.78515e+06	1.61144	0.000406647	0.010606	0.621635	-0.68586	down
C14H18O	()-Anisoxide	Heterocyclic compounds	Heterocyclic compounds	643-49-2	2.7461e+07	2.87777e+07	2.51996e+07	3.0288e+07	3.17973e+07	3.40597e+07	3.445e+07	3.12121e+07	1.38201	0.0119193	0.0718533	0.849506	-0.235304	down
C26H29NO5	Methyl 3-[[2-[4-(1-adamantyl)phenoxy]acetyl]amino]-4-hydroxybenzoate	Benzene and substituted derivatives	Benzene and substituted derivatives	934593-90-5	6.32741e+06	6.12374e+06	5.76905e+06	6.31822e+06	6.78969e+06	6.92636e+06	6.24296e+06	7.04034e+06	1.25428	0.0339808	0.13445	0.908852	-0.137883	down
C17H14O8	Taxifolin 3-O-acetate	Flavonoids	Flavonoid	78834-97-6	1.75747e+07	1.93465e+07	1.77858e+07	1.84796e+07	5.4632e+07	6.05227e+07	5.81735e+07	6.01109e+07	1.67429	2.66e-05	0.00276095	0.313515	-1.67339	down
C22H34O8	Cinnzeylanine	Phenolic acids	Phenolic acids	62203-47-8	2.01275e+06	1.68803e+06	1.78629e+06	2.04316e+06	2.9206e+06	3.67422e+06	2.27006e+06	3.54822e+06	1.43198	0.0283368	0.120392	0.606636	-0.721098	down
C42H72O14	Ginsenoside RG1	Steroids	Steroid	22427-39-0	3.40327e+06	3.30049e+06	3.04256e+06	3.37934e+06	3.76508e+06	3.95174e+06	3.67915e+06	3.95035e+06	1.50494	0.00228215	0.0269318	0.855297	-0.225503	down
C18H34N4O6	Merodesmosine	Amino acid and Its metabolites	Amino acid derivatives	17096-97-8	3490215508	3596171040	3305376146	3258647034	3787190946	3926633672	3872025170	3975871478	1.51797	0.00417153	0.0389021	0.877179	-0.189057	down
C23H23NO2	Murrayacinine	Heterocyclic compounds	Heterocyclic compounds	53508-00-2	5.95319e+06	6.03026e+06	5.93049e+06	6.11491e+06	7.43659e+06	7.22439e+06	8.10742e+06	7.09911e+06	1.58932	0.00632585	0.0498015	0.804514	-0.31381	down
C16H24O7	Cymorcin monoglucoside	Steroids	Steroid	76859-62-6	4.13362e+08	3.99545e+08	3.60771e+08	3.76497e+08	4.41687e+08	4.16351e+08	4.88976e+08	4.49138e+08	1.34517	0.0195938	0.0950918	0.863053	-0.212479	down
C18H34N2O6S	Lincomycin	Heterocyclic compounds	Heterocyclic compounds	154-21-2	9.21361e+06	8.99467e+06	8.77719e+06	7.89243e+06	1.0316e+07	1.04714e+07	1.08361e+07	1.1233e+07	1.52399	0.00192237	0.0249842	0.813829	-0.297203	down
C18H10	Benzo[ghi]fluoranthene	Benzene and substituted derivatives	Benzene and substituted derivatives	203-12-3	770510	462138	302620	158388	1.46672e+06	1.61141e+06	1.20788e+06	1.07477e+06	1.40615	0.00221	0.0267292	0.315935	-1.6623	down
C23H32O4	Pregn-4-ene-3,20-dione, 17-(acetyloxy)-	Aldehyde,Ketones,Esters	Esters	302-23-8 | 17308-02-0	2.56325e+07	2.07588e+07	2.12895e+07	2.14003e+07	2.88288e+07	2.70716e+07	2.68424e+07	2.69362e+07	1.44302	0.0135018	0.0759029	0.812198	-0.300096	down
C23H30O4	17-phenyl trinor-13,14-dihydro Prostaglandin A2	Hormones and hormone related compounds	Hormones and hormone related compounds	130209-80-2	4.90409e+06	9.89024e+06	8.50665e+06	9.61536e+06	1.30297e+07	1.21129e+07	1.25285e+07	1.36231e+07	1.28083	0.0236716	0.108044	0.641717	-0.63999	down
C31H39N5O5	Ergocornine	Alkaloids	Alkaloids	564-36-3	2263396715	2251536089	2091912679	2307668357	2454261734	2421270732	2493272825	2470380885	1.46883	0.012146	0.0724225	0.906021	-0.142383	down
C43H47N5O6	Jubanine B	Benzene and substituted derivatives	Benzene and substituted derivatives	60375-08-8	2.50281e+08	2.50935e+08	2.48185e+08	2.2634e+08	3.0663e+08	286662292	2.86003e+08	2.792e+08	1.53249	0.00155568	0.0216889	0.842249	-0.247681	down
C23H28N2O3	Bopindolol	Benzene and substituted derivatives	Benzene and substituted derivatives	69010-88-4	2.25162e+07	2.67995e+07	2.2726e+07	2.09744e+07	2.90354e+07	2.77132e+07	2.97161e+07	3.20492e+07	1.44038	0.00738705	0.0547153	0.784854	-0.349503	down
C27H25ClN2O3	N-(2-Phenylethyl)indomethacin Amide	Alcohol and amines	Amines	261766-32-9	3.99505e+07	7.45011e+07	4.36263e+07	4.36358e+07	9.42404e+07	1.09783e+08	7.93195e+07	8.36355e+07	1.42319	0.00827341	0.0573603	0.54966	-0.863388	down
C19H22F2N4O3	Sparfloxacin	Benzene and substituted derivatives	Benzene and substituted derivatives	110871-86-8	3.26008e+06	3.58504e+06	3.56306e+06	3.82236e+06	4.07942e+06	4.57992e+06	4215337	4.48525e+06	1.48508	0.00306453	0.0326408	0.819735	-0.28677	down
C16H19N3	Fenapanil	Others	Medicine	61019-78-1	9.1174e+07	8.8597e+07	8.39218e+07	8.07381e+07	1.11619e+08	1.07921e+08	9.89852e+07	9.08315e+07	1.33482	0.0313075	0.128575	0.841396	-0.249143	down
C6H12O6	Lyxo-2-Hexulose	Carbohydrates and Its metabolites	Carbohydrates and Its metabolites	87-81-0 | 17598-81-1	2.87927e+07	3.28929e+07	3.11396e+07	3.25332e+07	4.1394e+07	3.72367e+07	4.70301e+07	36352019	1.41692	0.0261489	0.114055	0.773756	-0.37005	down
C34H59NO14	Fumonisin b2	Organic acid and Its derivatives	Organic acid and Its derivatives	116355-84-1	2.07504e+06	2.26789e+06	1.6084e+06	1.18156e+06	3.2966e+06	3.80845e+06	4.52733e+06	2.53452e+06	1.3954	0.0162305	0.0844586	0.50349	-0.989966	down
C36H44N4O8	Coproporphyrinogen I	Heterocyclic compounds	Heterocyclic compounds	31110-56-2	4.57337e+08	4.34832e+08	4.24264e+08	4.20398e+08	4.8602e+08	5.20602e+08	5.10844e+08	5.37504e+08	1.5489	0.0013662	0.0212927	0.845186	-0.242659	down
C16H10O6	3,8-Dihydroxy-1-methylanthraquinone-2-carboxylic acid	Benzene and substituted derivatives	Benzene and substituted derivatives	69119-31-9	591027	502723	943777	436752	1.57367e+06	2.63629e+06	1.74603e+06	1.12922e+06	1.46191	0.0292709	0.12265	0.349217	-1.5178	down
C12H15NO3	Metaxalone	Benzene and substituted derivatives	Phenolics	1665-48-1	4.08942e+07	4.00524e+07	3.83628e+07	3.71798e+07	4.32352e+07	4.80016e+07	4.67042e+07	5.11652e+07	1.47778	0.00893853	0.0606594	0.82752	-0.273134	down
C11H16N4O3	Prolyl-Histidine	Amino acid and Its metabolites	Small Peptide	92027-43-5	2.92563e+08	3.07549e+08	2.92063e+08	270919280	3.2953e+08	3.58505e+08	3.46507e+08	3.60195e+08	1.53086	0.00139263	0.0213026	0.833916	-0.262026	down
C26H33NO2	17-[(Benzylamino)methyl]estra-1,3,5(10)-triene-3,17beta-diol	Benzene and substituted derivatives	Benzene and substituted derivatives	16669-05-9	1.61929e+06	1.12398e+06	1.83754e+06	974926	2.85196e+06	3.20032e+06	2.55885e+06	3.01496e+06	1.50117	0.00134256	0.0210463	0.477868	-1.06531	down
C15H18O7	1-O-trans-Cinnamoyl-beta-D-glucopyranose	Benzene and substituted derivatives	Benzene and substituted derivatives	40004-96-4	1.99599e+07	2.38941e+07	2.4138e+07	1.89479e+07	2.91793e+07	3.24939e+07	2.81391e+07	2.96237e+07	1.48649	0.00339527	0.0346209	0.72792	-0.458147	down
C11H11N3O2S	Sulfapyridine	Benzene and substituted derivatives	Benzene and substituted derivatives	144-83-2	1.56628e+07	1.61687e+07	1.70795e+07	1.58272e+07	1.91735e+07	1.92061e+07	2.01689e+07	1.92128e+07	1.60593	0.000252536	0.00827542	0.832525	-0.264434	down
C45H57N3O9	Beauvericin	Benzene and substituted derivatives	Benzene and substituted derivatives	26048-05-5	5.38405e+06	5.05274e+06	5.25293e+06	5.68625e+06	6.95405e+06	6.22387e+06	6.79478e+06	6.76208e+06	1.57023	0.000733111	0.0147397	0.799557	-0.322727	down
C24H29NO9	Codeine-6-glucuronide	Alkaloids	Isoquinoline alkaloids	20736-11-2	2.78187e+07	2.17572e+07	2.24959e+07	1.69227e+07	2.907e+07	2.91332e+07	3.22383e+07	3.67671e+07	1.32819	0.0169236	0.0865132	0.699595	-0.515408	down
C25H25NO	1-Pentyl-2-methyl-3-(1-naphthoyl)indole	Aldehyde,Ketones,Esters	Ketones	155471-10-6	1.87561e+07	1.90845e+07	1.72585e+07	1.59331e+07	2.41323e+07	2.05298e+07	1.93065e+07	2.29108e+07	1.31264	0.0283597	0.120392	0.817597	-0.290539	down
C13H23NO9	Streptobiosamine	Alcohol and amines	Amines	126-05-6	1.69772e+08	1.59387e+08	1.592e+08	1.55727e+08	1.74613e+08	191076437	1.8605e+08	2.01121e+08	1.46699	0.00882847	0.0603358	0.855519	-0.225129	down
C36H48N2O10	Unii-T03uxi5O64	Benzene and substituted derivatives	Benzene and substituted derivatives	25867-19-0	5.05283e+06	4.53437e+06	4.70873e+06	4.44884e+06	4.98665e+06	5.77529e+06	6.48164e+06	5.96421e+06	1.36106	0.0289676	0.12218	0.807693	-0.308122	down
C17H31N3O2	Palustrine	Heterocyclic compounds	Heterocyclic compounds	22324-44-3	6.93997e+07	7.03793e+07	6.89862e+07	6.47953e+07	8.84962e+07	8.69208e+07	9.33265e+07	1.00338e+08	1.60535	0.00188468	0.0246617	0.741192	-0.432081	down
C22H28O3	Piperochromenoic acid	Terpenoids	Terpenoids	110979-01-6	889722	828602	888704	2.5656e+06	2.98938e+06	2.75636e+06	2.9614e+06	2.09184e+06	1.30005	0.0366492	0.140093	0.478993	-1.06192	down
C38H52N6O7	Atazanavir	Benzene and substituted derivatives	Benzene and substituted derivatives	198904-31-3	1.02675e+07	9.62914e+06	8.47524e+06	9.46074e+06	1.07769e+07	1.05022e+07	1.07819e+07	1.2549e+07	1.27819	0.0317469	0.129349	0.848076	-0.237735	down
C13H26O5	Glyceryl 5-hydroxydecanoate	GL	MG	26446-31-1	1.11328e+06	957438	1.05822e+06	1.09907e+06	1.62755e+06	1.53209e+06	1.86984e+06	1.5461e+06	1.59975	0.0020524	0.0257794	0.642986	-0.637141	down
C36H58O10	Arjunolic acid 3-glucoside	Carbohydrates and Its metabolites	Carbohydrates and Its metabolites	99543-11-0	9.14796e+06	4.73336e+06	8.61239e+06	7.9374e+06	1.00841e+07	1.11392e+07	1.07025e+07	1.14029e+07	1.19579	0.0422094	0.153569	0.702331	-0.509778	down
C27H38O12	Ssioriside	Others	Others	126882-53-9	1609262694	1519935569	1549134856	1497915609	1616423163	1877500363	1711425729	1856805154	1.35932	0.0302932	0.125833	0.874556	-0.193378	down
C7H13O6P	Mevinphos	Organic acid and Its derivatives	Phosphoric acids	7786-34-7 | 298-01-1 | 26718-65-0	1.77573e+07	1.88806e+07	2.04872e+07	1.65317e+07	2.28765e+07	2.25312e+07	2.11615e+07	2.10405e+07	1.37788	0.0169007	0.0865116	0.840738	-0.250272	down
C37H50N2O10	Methyllycaconitine Perchlorate, Delphinium sp.	Alkaloids	Terpenoid alkaloids	21019-30-7 | 1356-60-1	2.27364e+06	1.99586e+06	1.88736e+06	522182	2.90024e+06	3.77681e+06	3.58256e+06	3.60473e+06	1.19508	0.0121124	0.0723347	0.481743	-1.05366	down
C13H15NO2	Securinine	Heterocyclic compounds	Heterocyclic compounds	5610-40-2	1.79545e+08	1.76372e+08	1.74348e+08	1.61136e+08	1.98498e+08	1.97963e+08	2.08454e+08	196416017	1.53055	0.00207768	0.0257794	0.862816	-0.212875	down
C6H9N5O	N-Cyclopropylammeline	Heterocyclic compounds	Heterocyclic compounds	92510-62-8	8.81492e+06	9.06127e+06	8.572e+06	9.01362e+06	1.51453e+07	1.55684e+07	1.57357e+07	1.69064e+07	1.66718	0.000143261	0.0061029	0.559725	-0.837209	down
C22H32O2	FFA(22:6)	FA	FFA	25167-62-8	5680.22	4025.09	4362.56	8635.76	110754	78312.9	58021.8	20235.9	1.54795	0.0480933	0.167905	0.0849289	-3.5576	down
C17H16O7	Sulochrin	Benzene and substituted derivatives	Benzene and substituted derivatives	519-57-3	1.16305e+07	1.25037e+07	1.12153e+07	1.01539e+07	20562177	2.35414e+07	2.22806e+07	1.87759e+07	1.62665	0.00073209	0.0147397	0.534327	-0.904205	down
C19H25NO4	Bucharidine	Aldehyde,Ketones,Esters	Ketones	25865-94-5 | 53729-72-9	2.01075e+08	1.94439e+08	1.75857e+08	1.81617e+08	2.16434e+08	2.34788e+08	2.49576e+08	2.27816e+08	1.50085	0.00306274	0.0326408	0.810872	-0.302453	down
C19H29NO4	Ankorine	Heterocyclic compounds	Heterocyclic compounds	13849-54-2	1.69033e+07	1.75854e+07	1.97679e+07	1.69478e+07	2.07312e+07	2.20446e+07	2.18759e+07	2.33271e+07	1.49552	0.00318207	0.0332166	0.809337	-0.305188	down
C34H39NO8	BayCysLT2	Organic acid and Its derivatives	Organic acid and Its derivatives	712313-33-2	9.4049e+06	9.72419e+06	9.15016e+06	9.32554e+06	1.02812e+07	1.11224e+07	1.12521e+07	1.13153e+07	1.55352	0.00298667	0.0324	0.855218	-0.225636	down
C16H14O7	Lecanoric acid	Organic acid and Its derivatives	Organic acid and Its derivatives	480-56-8	2.71267e+06	2.79995e+06	2.59246e+06	2633532	3.64645e+06	3.65923e+06	3.72761e+06	3.64802e+06	1.66306	3.59e-05	0.00330793	0.731447	-0.451174	down
C18H20O5	Combretastatin A4	Heterocyclic compounds	Heterocyclic compounds	117048-59-6	5.72734e+07	5.90359e+07	5.54322e+07	5.53968e+07	7.32295e+07	6.05453e+07	6.73158e+07	6.40639e+07	1.38764	0.0331061	0.132771	0.856627	-0.223261	down
C22H31NO2	[(1S,2S,5R,7R,8R,11R,12R)-12-methyl-6-methylidene-14-azapentacyclo[10.3.3.15,8.01,11.02,8]nonadec-14-en-7-yl] acetate	Aldehyde,Ketones,Esters	Esters	68831-67-4	3.85273e+06	7.5009e+06	8.00662e+06	6.89767e+06	8.61228e+06	9.47503e+06	9.76582e+06	1.09518e+07	1.18031	0.0347756	0.136467	0.676664	-0.563489	down
C45H72O16	Astrasieversianin IV	Heterocyclic compounds	Heterocyclic compounds	91739-00-3	2.50997e+06	2.51757e+06	2.70141e+06	2.64895e+06	3.58673e+06	3.83428e+06	3.93085e+06	3.76851e+06	1.65258	2.89e-05	0.00291559	0.686352	-0.542978	down
C17H27NO3S	Cycloxydim	Aldehyde,Ketones,Esters	Ketones	101205-02-1 | 99434-58-9	1.44351e+07	1.47763e+07	1.50557e+07	1.23351e+07	1.59567e+07	1.72162e+07	1.56812e+07	1.69889e+07	1.30113	0.0245472	0.109792	0.859655	-0.21817	down
C34H47NO10	Indaconitine	Benzene and substituted derivatives	Benzene and substituted derivatives	4491-19-4	1.06824e+07	1.56407e+07	2.00019e+07	1.6852e+07	23286183	2.65437e+07	1.83883e+07	2.22546e+07	1.18827	0.0381395	0.143924	0.698299	-0.518084	down
C16H20N2O5	Formylfusarochromanone	Aldehyde,Ketones,Esters	Ketones	136685-28-4	6.8368e+06	6.63186e+06	6.77604e+06	6.60745e+06	8.33041e+06	9.53841e+06	1.20393e+07	9.95999e+06	1.50841	0.0240943	0.109194	0.673524	-0.570198	down
C16H25N3O5	Xamoterol	Heterocyclic compounds	Heterocyclic compounds	81801-12-9 | 73210-73-8 | 69630-08-6	5.00692e+08	4.38616e+08	4.53689e+08	4.38573e+08	5.02223e+08	5.24574e+08	5.31876e+08	5.66328e+08	1.39988	0.0102517	0.0651824	0.861915	-0.214383	down
C11H15N5O5	2-Methylguanosine	Nucleotide and Its metabolites	Nucleotide and Its metabolites	2140-77-4	776330	928689	1.15701e+06	816230	2.38658e+06	2.48406e+06	1.62312e+06	1.73451e+06	1.54336	0.00924571	0.0617562	0.447027	-1.16157	down
C25H32O5	Austalide K	Heterocyclic compounds	Heterocyclic compounds	87833-53-2	4.62382e+07	4.63754e+07	4.59747e+07	4.57096e+07	5.44364e+07	5.27185e+07	5.43871e+07	5.6509e+07	1.64194	0.00127868	0.0205124	0.845205	-0.242627	down
C20H27NO3	Tralkoxydim	Heterocyclic compounds	Heterocyclic compounds	87820-88-0	2.07584e+07	1.75027e+07	1.85463e+07	2.19313e+07	2.18843e+07	2.30819e+07	22717195	2.45336e+07	1.26552	0.0358429	0.138614	0.853843	-0.227957	down
C6H15NO6S	N-Tris(hydroxymethyl)methyl-2-aminoethanesulfonic acid	Organic acid and Its derivatives	Organic acid and Its derivatives	7365-44-8	8.21554e+06	7.07218e+06	7.48487e+06	7.54928e+06	8.54706e+06	8.12504e+06	8.43919e+06	9.86257e+06	1.23857	0.0494723	0.170602	0.866987	-0.205918	down
C20H36O7P2	Geranylgeranyl diphosphate	Organic acid and Its derivatives	Phosphoric acids	6699-20-3	521238	814124	661745	481065	674534	947283	1.07404e+06	1.23977e+06	1.22055	0.0486848	0.169074	0.629677	-0.667317	down
C6H13N5O4	Nitroarginine	Amino acid and Its metabolites	Amino acid derivatives	2149-70-4	5.0514e+06	5.58026e+06	5.14516e+06	4.563e+06	5.26345e+06	6.48942e+06	6.07284e+06	5.81898e+06	1.19463	0.048173	0.167905	0.860227	-0.21721	down
C50H81N4O15P	calyculin A	Organic acid and Its derivatives	Phosphoric acids	101932-71-2	1.65771e+07	1.51003e+07	1.60348e+07	1.61301e+07	17620615	1.73372e+07	1.73359e+07	1.7934e+07	1.47294	0.00835454	0.057714	0.909075	-0.137529	down
C36H51NO11	Bikhaconitine	Benzene and substituted derivatives	Benzene and substituted derivatives	6078-26-8	7.7725e+08	7.44062e+08	7.44276e+08	6.52189e+08	8.00661e+08	8.80853e+08	890272542	9.061e+08	1.40382	0.00809697	0.056546	0.838951	-0.253341	down
C15H24	beta-Selinene	Others	Hydrocarbon derivatives	17066-67-0	1.43546e+07	1.68068e+07	1.39662e+07	1.47072e+07	2.00458e+07	1.97002e+07	1.98443e+07	2.09676e+07	1.58265	0.00147858	0.021324	0.742754	-0.429043	down
C9H15N2O15P3	Uridine 5'-triphosphate	Nucleotide and Its metabolites	Nucleotide and Its metabolites	63-39-8	5.75082e+06	5.72268e+06	4.53512e+06	4.6999e+06	7.77143e+06	6.03364e+06	6.75273e+06	5.91237e+06	1.26174	0.0388617	0.146361	0.782334	-0.354143	down
C18H23N6O8P	N-[(7,8-dihydropterin-6-yl)methyl]-4-(beta-D-ribofuranosyl)aniline 5'-phosphate	Heterocyclic compounds	Heterocyclic compounds	173932-56-4	930318	882261	927058	1.38791e+06	3.4056e+06	2.6745e+06	2.24501e+06	2.1749e+06	1.56715	0.00639603	0.0502508	0.3931	-1.34703	down
C21H25N3	Latrepirdine	Heterocyclic compounds	Heterocyclic compounds	3613-73-8	1.47476e+08	1.63714e+08	1.42053e+08	1.39216e+08	1.95059e+08	1.69679e+08	1.61337e+08	1.64061e+08	1.24969	0.0457085	0.162115	0.858469	-0.220163	down
C20H41N5O9	Antibiotic JI 20B	Heterocyclic compounds	Heterocyclic compounds	51846-98-1	5.05219e+06	5.31631e+06	5.11677e+06	5.85967e+06	6.27008e+06	6.20337e+06	6.40841e+06	6.50046e+06	1.50379	0.00769959	0.0555937	0.840938	-0.249929	down
C18H24ClN3O	Ipconazole	Heterocyclic compounds	Heterocyclic compounds	125225-28-7	7.31637e+06	8.07466e+06	8.02554e+06	7.9276e+06	9.45561e+06	9.31084e+06	8.73402e+06	9.85813e+06	1.51551	0.00260843	0.0299423	0.839008	-0.253243	down
C11H16O10	D-Erythroascorbic acid 1'-a-D-glucoside	Organic acid and Its derivatives	Organic acid and Its derivatives	174339-86-7	2.68711e+07	2.57377e+07	2.33775e+07	2.16868e+07	2.7409e+07	3.28008e+07	3.61314e+07	3.55339e+07	1.40211	0.0147184	0.0800048	0.740648	-0.43314	down
C27H33NO4	Paxilline	Heterocyclic compounds	Heterocyclic compounds	57186-25-1	1.96811e+07	2.1797e+07	1.93442e+07	1.63569e+07	2.23296e+07	2.31049e+07	2.39027e+07	2.65787e+07	1.32189	0.0189075	0.0927001	0.804656	-0.313555	down
C15H14N4O	Nevirapine	Heterocyclic compounds	Heterocyclic compounds	129618-40-2	2.02056e+08	1.90838e+08	1.95089e+08	1.78653e+08	2.19525e+08	2.12816e+08	2.17113e+08	2.09398e+08	1.44379	0.0116615	0.0705211	0.89263	-0.163866	down
C22H38O5	Misoprostol	FA	Oxidized lipids	59122-46-2	1.16967e+06	672926	1.12734e+06	1.2481e+06	3.01662e+06	2.56814e+06	2.59626e+06	2.72674e+06	1.5743	7.46e-05	0.00470429	0.3867	-1.37071	down
C16H23N5O	Tegaserod	Benzene and substituted derivatives	Benzene and substituted derivatives	145158-71-0 | 189188-57-6	7.058e+06	7.75236e+06	6.68434e+06	7.57683e+06	8.14381e+06	8.32479e+06	8.34074e+06	1.00848e+07	1.29487	0.0411242	0.151385	0.833134	-0.263379	down
C28H47NO4S	Tiamulin	Terpenoids	Ditepenoids	55297-95-5	3123608709	3289745221	2987857221	2890932087	3517038025	3553253740	3500666498	3283927087	1.39422	0.0123763	0.0726659	0.887206	-0.172658	down
C20H25N3O	Octrizole	Heterocyclic compounds	Heterocyclic compounds	3147-75-9 | 123307-21-1 | 52188-76-8	980028	380736	827468	327290	1.05617e+06	1.32411e+06	1.33872e+06	1.23055e+06	1.26168	0.0258702	0.113486	0.508233	-0.976439	down
C10H15N5O4	His-Asn	Amino acid and Its metabolites	Small Peptide	158691-82-8	6.17472e+06	5.81065e+06	9.01102e+06	5.3392e+06	9.59806e+06	1.08625e+07	1.08763e+07	1.11596e+07	1.44322	0.0105945	0.0662309	0.619713	-0.690328	down
C11H21NO4	Butyrylcarnitine	FA	CAR	25576-40-3	3.50215e+06	2.85645e+06	3.17124e+06	3.53822e+06	4.76075e+06	5.26442e+06	6.01083e+06	5.55123e+06	1.58606	0.000981846	0.0170782	0.60536	-0.724134	down
C28H30O4	Thymolphthalein	Heterocyclic compounds	Heterocyclic compounds	125-20-2	1.43719e+08	1.29162e+08	1.32661e+08	1.26429e+08	1.6383e+08	1.53386e+08	1.60481e+08	175470484	1.51745	0.0025264	0.0292635	0.814448	-0.296106	down
C24H38O3	3b-Hydroxy-5-cholenoic acid	Bile acids	Bile acids	5255-17-4	3.71076e+06	3.7902e+06	3.40284e+06	3.34197e+06	4.14863e+06	3.93744e+06	4.97502e+06	4.87701e+06	1.36662	0.0299994	0.124921	0.794163	-0.332493	down
C26H36O3	Estradiol cypionate	Others	Medicine	313-06-4	9.93668e+07	9.86246e+07	9.53551e+07	9.58887e+07	1.16079e+08	1.11902e+08	1.18061e+08	1.18606e+08	1.63626	0.00011804	0.00599531	0.837701	-0.255493	down
C22H32O3	17beta-(Hydroxymethyl)androst-4-en-3-one acetate	Aldehyde,Ketones,Esters	Esters	4975-51-3	2.33942e+06	2.37838e+06	2.07106e+06	1.95171e+06	2.50655e+06	2.97033e+06	2.63084e+06	2.50865e+06	1.32245	0.0208191	0.0990327	0.82331	-0.280493	down
C17H14O6	3-O-Acetylpinobanksin	Flavonoids	Dihydroflavonol	52117-69-8	4.36912e+06	4.24446e+06	5.03926e+06	2.37764e+06	1.09261e+07	1.03025e+07	9.95964e+06	8.95945e+06	1.53903	0.000229343	0.00799365	0.399287	-1.3245	down
C15H22O5	Octyl gallate	Benzene and substituted derivatives	Benzene and substituted derivatives	1034-01-1	1.34057e+07	1.30126e+07	1.42352e+07	1.54974e+07	1.8519e+07	2.0164e+07	1.93175e+07	2.07045e+07	1.59076	0.000268135	0.00834862	0.713434	-0.487148	down
C30H35NO10	Descarbamoylnovobiocin	Heterocyclic compounds	Heterocyclic compounds	75057-97-5 | 10544-02-2	4.23899e+08	4.14414e+08	3.87817e+08	3.80015e+08	4.35546e+08	4.71867e+08	5.55157e+08	5.32575e+08	1.36898	0.0313341	0.128575	0.805027	-0.312891	down
C32H42O	(all-E)-6'-Apo-y-caroten-6'-al	Aldehyde,Ketones,Esters	Aldehydes	22255-36-3	1.69259e+07	1.63436e+07	1.63191e+07	1.62248e+07	1.72607e+07	1.96376e+07	2.09177e+07	1.82924e+07	1.34927	0.0453972	0.161603	0.864732	-0.209675	down
C7H13NO4	2-Aminoheptanedioic acid	Organic acid and Its derivatives	Organic acid and Its derivatives	3721-85-5	1.12697e+07	1.04358e+07	9.88326e+06	1.08237e+07	1.28574e+07	1.34532e+07	1.29284e+07	1.1612e+07	1.46047	0.00591821	0.047569	0.834053	-0.261789	down
C32H52O9	Tokoronin	Terpenoids	Triterpene	27530-69-4	4.27536e+07	4.32154e+07	4.29359e+07	3.85319e+07	4.42619e+07	4.78647e+07	4.59714e+07	4.92026e+07	1.3205	0.0186248	0.0919017	0.893948	-0.161738	down
C8H13NO3	Crotanecine	Alkaloids	Alkaloids	5096-50-4	4.01265e+07	5.33017e+07	4.55585e+07	4.14495e+07	5.11884e+07	5.64786e+07	5.25421e+07	5.80034e+07	1.25871	0.0414726	0.152159	0.826883	-0.274245	down
C35H45NO10	(7E,9S,10S,11R,12R,13R,14R,15R,16S,17S,18E,20E)-2,4,10,12,14,16-hexahydroxy-3,7,9,11,13,15,17,21-octamethyl-23-azatricyclo[22.3.1.05,27]octacosa-1,3,5(27),7,18,20,24-heptaene-6,22,26,28-tetrone	Heterocyclic compounds	Heterocyclic compounds	442871-33-2	1.14457e+07	1.18858e+07	1.02047e+07	1.08532e+07	1.32634e+07	1.2492e+07	1.32247e+07	1.3283e+07	1.47871	0.00642298	0.0503593	0.849349	-0.235571	down
C26H52NO6P	N-octanoylsphingosine 1-phosphate	Organic acid and Its derivatives	Phosphoric acids	158983-53-0	1.35859e+08	1.34604e+08	1.40821e+08	1.36619e+08	1.61698e+08	1.54546e+08	1.67717e+08	1.66609e+08	1.6078	0.0012302	0.0199855	0.84219	-0.247782	down
C32H46O9	12beta-Acetyloxy-3beta,7beta-dihydroxy-11,15,23-trioxo-5alpha-lanost-8-en-26-oic acid	Organic acid and Its derivatives	Organic acid and Its derivatives	104700-95-0	6.69146e+07	6.05475e+07	6.22685e+07	6.11988e+07	7.00141e+07	7.31785e+07	6.78344e+07	7.2094e+07	1.45691	0.00540818	0.0454714	0.886298	-0.174137	down
C15H13ClFNO2	Lumiracoxib	Benzene and substituted derivatives	Benzene and substituted derivatives	220991-20-8	6.17629e+06	7.85923e+06	7.26283e+06	6.7193e+06	9.32484e+06	1.08264e+07	9.47224e+06	1.05641e+07	1.53919	0.00115153	0.0189484	0.697172	-0.520414	down
C24H33FO6	9-Fluoro-17-hydroxy-2alpha-methylcorticosterone 21-acetate	Aldehyde,Ketones,Esters	Esters	1524-87-4	6.03089e+06	5.19998e+06	5.79123e+06	5.33538e+06	8.17171e+06	7.38802e+06	7.32998e+06	6.92397e+06	1.55271	0.00160039	0.0220711	0.749907	-0.415217	down
C23H30O4	Spiromesifen	Heterocyclic compounds	Heterocyclic compounds	283594-90-1	4.22226e+06	3.86715e+06	4.30014e+06	3.83461e+06	4.74378e+06	5.16035e+06	4.64272e+06	5.10478e+06	1.49592	0.00283918	0.0316436	0.825588	-0.276506	down
C27H40O5	1,25-dihydroxyvitamin D3-26,23-lactone	CoEnzyme and vitamins	CoEnzyme and vitamins	81203-50-1	1.34627e+06	310541	1.39033e+06	789587	2.53391e+06	3.05385e+06	3.25193e+06	2.84996e+06	1.38181	0.00130291	0.020568	0.328216	-1.60728	down
C36H53N7O6	Telaprevir	Others	Medicine	402957-28-2	6.9361e+06	6.55286e+06	6.32586e+06	5.22292e+06	7.81656e+06	6.96275e+06	8.00293e+06	9.13255e+06	1.2902	0.0259622	0.113596	0.784518	-0.350121	down
C32H39NO2	Ebastine	Benzene and substituted derivatives	Benzene and substituted derivatives	90729-43-4	2.3955e+08	2.2085e+08	2.09683e+08	1.96607e+08	2.44308e+08	2.45883e+08	2.85292e+08	2.47621e+08	1.2975	0.0270071	0.116474	0.847117	-0.239367	down
C20H36N2O3S	Ibutilide	Benzene and substituted derivatives	Benzene and substituted derivatives	122647-31-8 | 100632-81-3	3.05388e+08	3.35718e+08	3.20602e+08	2.62773e+08	3.33384e+08	3.749e+08	3.69336e+08	3.55214e+08	1.24452	0.0368052	0.140409	0.854586	-0.226702	down
C3H6N2OS	N-Nitrosothiazolidine	Heterocyclic compounds	Heterocyclic compounds	73870-33-4	3.00352e+06	3.09686e+06	3.34205e+06	2.60369e+06	4.39402e+06	5.1288e+06	3.96509e+06	3.61867e+06	1.41199	0.0219965	0.102722	0.70418	-0.505984	down
C3H10N3O6PS	N-Phosphotaurocyamine	Organic acid and Its derivatives	Organic acid and Its derivatives	4189-99-5	1.0204e+07	9.70995e+06	8.89046e+06	9.42362e+06	1.24361e+07	1.17111e+07	1.09477e+07	1.11582e+07	1.49161	0.00382528	0.0373414	0.826498	-0.274917	down
C3H7NO2S	D-Cysteine	Amino acid and Its metabolites	Amino acids	921-01-7	6.00493e+06	7.65947e+06	5.98596e+06	5.72344e+06	1.12971e+07	1.17304e+07	1.10225e+07	9.82274e+06	1.59198	0.000265163	0.00834862	0.578349	-0.789988	down
C30H48O9	Lithocholate 3-O-glucuronide	Aldehyde,Ketones,Esters	Esters	75239-91-7	3.07119e+07	4.31246e+07	1.60737e+07	3.47787e+07	4.11162e+07	5.61862e+07	6.77949e+07	7.60592e+07	1.25311	0.0240033	0.109038	0.517046	-0.951636	down
C24H30O8	5'-O-methylmelledonal	Aldehyde,Ketones,Esters	Aldehydes	112471-07-5	8.17617e+07	5.45826e+07	6.82944e+07	6.62411e+07	7.5208e+07	1.12194e+08	9.43251e+07	1.03776e+08	1.28296	0.0290788	0.122277	0.702665	-0.509092	down
C18H37N5O9	Tobramycin	Heterocyclic compounds	Heterocyclic compounds	32986-56-4	6.64647e+06	6.79402e+06	7.38964e+06	6.66256e+06	7.59793e+06	8.20694e+06	8.59424e+06	8.35206e+06	1.49415	0.00337967	0.0346209	0.839442	-0.252498	down
C18H34O4	9,10-DHOME	FA	Oxidized lipids	263399-34-4	4.02855e+06	3.18236e+06	3.71172e+06	3.68738e+06	4.7198e+06	4.31602e+06	4.70656e+06	4.7087e+06	1.46606	0.00571326	0.0467458	0.791824	-0.336748	down
C13H14N2O3	Antineoplaston A10	Others	Medicine	91531-30-5	9.35779e+07	6.5214e+07	6.54661e+07	5.24162e+07	1.33229e+08	124562037	1.00122e+08	1.60544e+08	1.44195	0.0091817	0.06144	0.533649	-0.906037	down
C8H14N2O6	Glu-Ser	Amino acid and Its metabolites	Small Peptide	5875-38-7	1.4209e+08	1.55192e+08	1.30469e+08	1.33853e+08	197689431	1.74778e+08	1.64182e+08	1.53976e+08	1.32562	0.0323319	0.13085	0.81318	-0.298353	down
C18H24N2OS	Tyrphostin AG 879	Benzene and substituted derivatives	Benzene and substituted derivatives	148741-30-4	8.34538e+06	7.80722e+06	7.59311e+06	8.16276e+06	9.74617e+06	1.06001e+07	1.02189e+07	1.14099e+07	1.57869	0.00227004	0.0269318	0.760177	-0.395593	down
C32H58N2O7S	Chaps	Aldehyde,Ketones,Esters	Esters	75621-03-3	9.2369e+06	9.11936e+06	8.92602e+06	8.94457e+06	1.25216e+07	1.25645e+07	1.31757e+07	1.19359e+07	1.65735	0.000403035	0.010606	0.721685	-0.470559	down
C17H28O3	12S-HHT	FA	Oxidized lipids	54397-84-1	1.90389e+06	2.04428e+06	221798	1.06852e+06	2.73014e+06	3.12225e+06	2.62825e+06	3.00428e+06	1.084	0.0299085	0.124776	0.456119	-1.13252	down
C17H23N3O3	Trp-Ile	Amino acid and Its metabolites	Small Peptide	64339-42-0	5.54996e+06	5.76086e+06	5.92815e+06	5.42055e+06	6.29487e+06	6.78307e+06	5.91817e+06	6.76234e+06	1.3503	0.0244385	0.109716	0.879692	-0.184929	down
C20H34O3	(8Z,11Z,13E)-15-hydroxyicosa-8,11,13-trienoic acid	FA	Oxidized lipids	13222-49-6	1.27882e+06	1.72653e+06	2.1614e+06	1.51099e+06	2.31887e+06	2.27557e+06	2.22299e+06	2.75078e+06	1.31597	0.0222735	0.103762	0.697909	-0.518889	down
C22H32O4	10S,17S-dihydroxy-4Z,7Z,11E,13Z,15E,19Z-docosahexaenoic acid	FA	Oxidized lipids	871826-47-0	5.97148e+06	6.49586e+06	6.52103e+06	5.67097e+06	8.09809e+06	9.01161e+06	7.94768e+06	8.29794e+06	1.58153	0.000480237	0.0117362	0.739293	-0.435783	down
H3O4P	Phosphoric acid	Organic acid and Its derivatives	Organic acid and Its derivatives	7664-38-2	4.71936e+08	591103181	4.63272e+08	4.24351e+08	5.512e+08	5.85917e+08	6.02953e+08	6.44048e+08	1.23581	0.0492959	0.170424	0.81819	-0.289492	down
C8H16N2O4	L-Val-L-Ser	Amino acid and Its metabolites	Small Peptide	13588-94-8	6.05282e+07	6.93415e+07	6.87041e+07	5.9072e+07	7.82705e+07	7.8196e+07	8.02976e+07	7.82335e+07	1.49828	0.0112279	0.0688054	0.817929	-0.289952	down
C11H22N4O4	L-Glutaminyl-L-lysine	Amino acid and Its metabolites	Small Peptide	45234-03-5	5.0513e+07	5.11637e+07	5.65691e+07	4.41316e+07	5.56159e+07	6.3323e+07	6.23457e+07	6.14609e+07	1.3216	0.020295	0.0977523	0.833702	-0.262397	down
C17H26O5	3-Hydroxy-6,8-dimethoxy-7(11)-eremophilen-12,8-olide	Heterocyclic compounds	Heterocyclic compounds	162613-65-2	8.29607e+06	9315687	9.28773e+06	9.34986e+06	1.73603e+07	2.27417e+07	2.28669e+07	2.24604e+07	1.64077	0.002143	0.02625	0.42432	-1.23678	down
C10H8N2O2	(-)-3-Cyanomethyl-3-hydroxy-1H-indol-2(3H)-one	Aldehyde,Ketones,Esters	Ketones	137761-24-1	8.38467e+06	8.59994e+06	8.78234e+06	7.554e+06	1.10814e+07	1.16592e+07	1.15146e+07	1.1483e+07	1.6205	0.000372805	0.0100657	0.728515	-0.45697	down
C22H30F2O5	AFP-07 free acid	FA	Others	788799-13-3	4.65039e+06	5.18133e+06	5.2136e+06	2.62769e+06	7.06818e+06	8.78756e+06	7.5145e+06	5.0376e+06	1.18846	0.0370022	0.14088	0.622117	-0.684742	down
C20H28D4O6	11-dehydro Thromboxane B2-d4	FA	Others	1240398-15-5	1.62827e+07	1.41213e+07	1.01807e+07	1.10978e+07	2.10328e+07	2.3085e+07	24376223	1.43108e+07	1.28536	0.0317387	0.129349	0.624148	-0.680039	down
C19H25FO3	12alpha-Fluoro-11beta,17beta-dihydroxyandrosta-1,4-dien-3-one	Aldehyde,Ketones,Esters	Ketones	1649-21-4	1.15784e+06	3.06377e+06	3.39684e+06	2.05108e+06	5.4666e+06	5.00028e+06	8.04135e+06	6.30716e+06	1.41179	0.00484781	0.0426987	0.389658	-1.35972	down
C20H32O3	16(S)-Hete	FA	Oxidized lipids	183509-23-1	7.26788e+06	7.03287e+06	7.32894e+06	6.74411e+06	8.57731e+06	7.94258e+06	8.46262e+06	9.25886e+06	1.51313	0.00659727	0.0512023	0.828641	-0.271181	down
C14H28O3	(R)-3-Hydroxy-tetradecanoic acid	FA	Oxidized lipids	-	2.10707e+08	2.25403e+08	2.15113e+08	230840707	3.50506e+08	3.9171e+08	3.76414e+08	3.87096e+08	1.65875	5.67e-05	0.00442861	0.585807	-0.771503	down
C13H18N2O4	Phe-Thr	Amino acid and Its metabolites	Small Peptide	-	7.91556e+07	7.41367e+07	6.639e+07	7.12299e+07	7.63734e+07	8.47353e+07	8.25241e+07	8.63573e+07	1.25523	0.0312892	0.128575	0.881579	-0.181839	down
C10H7NO2	Quinaldic acid	Organic acid and Its derivatives	Organic acid and Its derivatives	-	2.28319e+07	2.57636e+07	2.66003e+07	2.43976e+07	2.78116e+07	3.0169e+07	3.22776e+07	3.07708e+07	1.45481	0.00516551	0.0442066	0.822889	-0.28123	down
C6H5ClO	4-Chlorophenol	Benzene and substituted derivatives	Phenolics	-	1.83532e+06	1.67194e+06	668710	1.66345e+06	2.3211e+06	2.91708e+06	2.36296e+06	2.44212e+06	1.19866	0.0205508	0.0987364	0.581426	-0.782332	down
C20H22N2O4	3'-Carbamoyl-6-hydroxybiphenyl-3-yl cyclohexylcarbamate	Benzene and substituted derivatives	Benzene and substituted derivatives	-	6.47063e+07	6.3727e+07	5.83312e+07	5.98258e+07	6.88304e+07	7.19754e+07	7.47129e+07	6.85127e+07	1.46738	0.00445437	0.0400893	0.86818	-0.203934	down
C7H14N2O3	N-acetylornithine	Amino acid and Its metabolites	Amino acid derivatives	-	1.37929e+08	1.38805e+08	1.65205e+08	1.38996e+08	1.5737e+08	1.72662e+08	163404811	1.71335e+08	1.25936	0.0430406	0.155677	0.873884	-0.194486	down
C26H22N2O2	N-[3-[(2-oxo-1-naphthalenylidene)methylamino]phenyl]-2-phenylpropanamide	Benzene and substituted derivatives	Benzene and substituted derivatives	-	1.19301e+07	1.28829e+07	1.06368e+07	1.14277e+07	1.37877e+07	1.43662e+07	1.70169e+07	1.31971e+07	1.32923	0.0333734	0.13311	0.803139	-0.316278	down
C12H16N2O4S	Tyr-Cys	Amino acid and Its metabolites	Small Peptide	-	9.81886e+06	1.03933e+07	1.10149e+07	9.56292e+06	1.20458e+07	1.31704e+07	1.26847e+07	1.32386e+07	1.54987	0.000974199	0.0170551	0.797621	-0.326224	down
C6H5NO4	4-Nitrocatechol	Benzene and substituted derivatives	Phenolics	-	554437	521599	509727	588220	586687	773882	775335	733550	1.3944	0.0231109	0.106394	0.75763	-0.400435	down
C10H19N3O4	Asn-Leu	Amino acid and Its metabolites	Small Peptide	-	1900574929	1775264898	1772875709	1715625769	1991819491	1977129969	1909478197	2140975708	1.37233	0.0151946	0.0814588	0.893376	-0.162661	down
C9H7NO4	5,6-Dihydroxyindole-2-carboxylic acid	Organic acid and Its derivatives	Organic acid and Its derivatives	-	805171	369033	819019	931174	1.19527e+06	1.14502e+06	1.51411e+06	1.16214e+06	1.2352	0.0161759	0.084389	0.58295	-0.778555	down
C23H30O6	Cortisone acetate	Hormones and hormone related compounds	Hormones and hormone related compounds	-	3.05098e+07	2.55846e+07	2.77697e+07	2.63701e+07	3.53866e+07	3.5225e+07	3.17965e+07	3.10145e+07	1.40266	0.0102361	0.0651824	0.826204	-0.275431	down
C10H20O3	10-Hydroxydecanoic acid	FA	FFA	-	2.47343e+07	2.69595e+07	2.43564e+07	24316371	3.80782e+07	4.19649e+07	4.36897e+07	4.19305e+07	1.64944	0.000118758	0.00599531	0.605847	-0.722975	down
C9H10ClNO2	4-Chloro-L-phenylalanine	Amino acid and Its metabolites	Amino acids	-	7.57002e+07	8.01245e+07	7.43222e+07	7.72691e+07	8.37546e+07	8.99145e+07	8.8484e+07	8.63642e+07	1.53711	0.0013861	0.0213026	0.882068	-0.181038	down
C12H22O11	Melibiose	Carbohydrates and Its metabolites	Sugars	-	7.97283e+08	8.53668e+08	8.29368e+08	8.15316e+08	8.75993e+08	956033088	8.80409e+08	8.62208e+08	1.29172	0.0371748	0.141397	0.921948	-0.117243	down
C23H44NO7P	LPE(0:0/18:2)	GP	PE	-	1.51326e+06	1.66089e+06	1.4757e+06	864134	2.17376e+06	2.56536e+06	2.04686e+06	2.31549e+06	1.36176	0.00744294	0.0549831	0.605834	-0.723006	down
C39H73O8P	1-oleoyl-2-(11Z)-octadecenoyl-sn-glycero-3-phosphate	GP	PA	-	350965	457412	349342	357921	1549874	1.03135e+06	833040	1.13916e+06	1.59756	0.0137482	0.0769496	0.332857	-1.58703	down
C39H76NO8P	1-hexadecanoyl-2-(11Z-octadecenoyl)-sn-glycero-3-phosphoethanolamine	GP	PE	-	358306	648610	1.01664e+06	482415	4.04972e+06	4.14511e+06	3.3012e+06	4.83992e+06	1.60886	0.000445268	0.0111185	0.153402	-2.70461	down
C45H82NO8P	PE-NMe2(18:1(9Z)/20:3(5Z,8Z,11Z))	GP	PE	-	2.30161e+07	1.6431e+07	1.05209e+07	9.40905e+06	4.01841e+07	3.86857e+07	7.97137e+07	4.18718e+07	1.48223	0.0321729	0.130668	0.29621	-1.75531	down
C45H80NO8P	PE-NMe2(16:0/22:5(4Z,7Z,10Z,13Z,16Z))	GP	PE	-	963471	387101	1.71108e+06	372670	6.62394e+06	5.08914e+06	4.27455e+06	3.44777e+06	1.49878	0.00494834	0.043183	0.176705	-2.50059	down
C47H92NO8P	PE-NMe2(18:1(9Z)/22:0)	GP	PE	-	163432	1.41704e+06	1.92916e+06	1.8741e+06	2.56007e+06	3.28392e+06	2.79876e+06	3.37626e+06	1.03017	0.0192997	0.0939023	0.447936	-1.15864	down
C8H16N2O3	Acetyllysine	Amino acid and Its metabolites	Amino acid derivatives	-	7.20701e+06	7.38121e+06	1.01997e+07	1.20448e+07	1.31785e+07	1.28663e+07	1.45819e+07	1.22648e+07	1.28715	0.0335739	0.13353	0.696383	-0.522048	down
C5H6O5	Methyloxaloacetate	Aldehyde,Ketones,Esters	Esters	-	1.35402e+07	1.21956e+07	1.20649e+07	1.21248e+07	1.67908e+07	1.50556e+07	1.50787e+07	1.69715e+07	1.54449	0.00228295	0.0269318	0.781348	-0.355963	down
C43H80NO8P	PE-NMe2(18:2(9Z,12Z)/18:1(9Z))	GP	PE	-	6.03443e+06	598973	309002	6.01508e+06	1.1924e+07	8.68673e+06	7.58625e+06	7.53391e+06	1.11138	0.0300411	0.124921	0.362641	-1.46338	down
C43H77O8P	PA(18:2(9Z,12Z)/22:2(13Z,16Z))	GP	PA	-	1.08372e+06	729341	958724	1.36403e+06	2.60417e+06	1.77581e+06	1.75785e+06	1.90379e+06	1.45359	0.00895095	0.0606594	0.514302	-0.959313	down
C5H10O4S2	2-Oxopropyl-CoM	Organic acid and Its derivatives	Organic acid and Its derivatives	-	9.54606e+07	9.3888e+07	8.88277e+07	9.58334e+07	1.16657e+08	1.09489e+08	1.15861e+08	1.10105e+08	1.60445	0.000245468	0.00811313	0.827252	-0.273602	down
C18H34O3	9,10-Epoxystearic acid	FA	FFA	-	1.9313e+07	2.08778e+07	1.95999e+07	2.07986e+07	3.23365e+07	3.89394e+07	2.50084e+07	2.71175e+07	1.44061	0.0398278	0.148923	0.653064	-0.614703	down
C42H76O13P2	Pgp(20:4(5Z,8Z,11Z,14Z)/16:0)	GP	PG-P	-	2.35758e+06	2.01203e+06	2.45988e+06	1.77061e+06	3.74837e+06	3.72392e+06	6.45341e+06	4.66045e+06	1.50931	0.0264294	0.114887	0.462715	-1.1118	down
C45H90NO8P	1-Docosanoyl-2-pentadecanoyl-glycero-3-phosphocholine	GP	PC	-	173252	30271	926339	782817	1.38392e+06	2.03409e+06	2.93193e+06	1.48133e+06	1.19073	0.0164485	0.0848494	0.244236	-2.03365	down
C17H26O3	1-(4-Hydroxy-3-methoxyphenyl)-4-decene-3-ol	Benzene and substituted derivatives	Phenolics	-	5.50572e+06	5.09595e+06	4.51446e+06	5.27606e+06	1.04858e+07	1.16986e+07	1.10305e+07	1.10695e+07	1.65866	2.15e-06	0.00054954	0.460481	-1.11879	down
C39H78NO8P	PE-NMe(18:0/15:0)	GP	PE	-	1.37554e+06	1.42381e+06	2.20798e+06	2.35273e+06	4.52334e+06	3.83333e+06	4.24478e+06	5.90895e+06	1.53412	0.00346166	0.0347435	0.397617	-1.33055	down
C8H10O6	cis-Dihomoaconitic acid	Organic acid and Its derivatives	Organic acid and Its derivatives	-	1.42148e+07	7.76147e+06	4.01737e+06	2.61439e+06	1.13219e+07	1.53251e+07	2.14219e+07	1.77584e+07	1.21216	0.0334265	0.13311	0.434592	-1.20227	down
C5H5NO4	N-formylmaleamic acid	FA	FFA	-	4.89923e+06	5.54321e+06	5.51516e+06	5.72965e+06	6.9761e+06	6.66562e+06	6.91665e+06	6.50507e+06	1.55073	0.00147097	0.021324	0.801349	-0.319498	down
C3H4O3	2-hydroxyacrylic Acid	Organic acid and Its derivatives	Organic acid and Its derivatives	-	4.52667e+07	4.78096e+07	4.87234e+07	4.93407e+07	6.42701e+07	7.65142e+07	6.27997e+07	6.39359e+07	1.57376	0.00717651	0.0540565	0.714491	-0.485013	down
C27H29FN4O	Desmethylastemizole	Heterocyclic compounds	Heterocyclic compounds	-	1.85769e+06	1.49809e+06	1.38857e+06	1.53256e+06	2.46084e+06	2.30962e+06	2.69596e+06	2.60424e+06	1.578	0.000415262	0.0106141	0.623287	-0.682031	down
C23H32N2O3	(-)-Pyrifolidine	Alkaloids	Alkaloids	-	5.17058e+07	4.95874e+07	4.97617e+07	5.06652e+07	5.57336e+07	5.79449e+07	5.87916e+07	6.05638e+07	1.58783	0.00159183	0.0220711	0.865626	-0.208184	down
C15H28O	Pentadec-3-enal	Others	Others	-	1.28853e+07	1.30284e+07	1.2116e+07	1.50497e+07	14704336	1.63529e+07	1.56006e+07	1.82339e+07	1.3123	0.0242699	0.109601	0.817968	-0.289883	down
C6H9NO2	Isoguvacine	Benzene and substituted derivatives	Phenolics	-	9.13281e+08	1479940615	1297991675	1241594638	1466618570	1677868306	1713265170	1633550907	1.23604	0.037491	0.142317	0.75991	-0.396099	down
C15H19F3N2O3	meta-O-Dealkylated flecainide	Benzene and substituted derivatives	Benzene and substituted derivatives	-	3.98581e+06	4.33438e+06	4.70335e+06	4.02205e+06	4.90598e+06	5.88686e+06	6.07317e+06	6.59359e+06	1.45546	0.0128599	0.0736996	0.726593	-0.460781	down
C16H17NO3	(4aR,10bS)-Noroxomaritidine	Heterocyclic compounds	Heterocyclic compounds	-	1.58451e+07	1.31507e+07	1.39239e+07	1.40515e+07	1.86957e+07	1.86506e+07	1.68106e+07	1.93555e+07	1.51467	0.00195672	0.0251747	0.774988	-0.367754	down
C28H39N5O7	Tyr-Phe-Thr-Lys	Amino acid and Its metabolites	Small Peptide	-	1.24582e+07	1.19407e+07	1.27346e+07	1.22215e+07	1.3759e+07	1.33885e+07	1.40856e+07	1.42193e+07	1.55605	0.000932482	0.0166566	0.890042	-0.168055	down
C25H35NO4	Norbuprenorphine	Benzene and substituted derivatives	Benzene and substituted derivatives	-	151859	94114.5	106834	99023.3	461856	335605	496455	212593	1.52658	0.0242045	0.109434	0.299919	-1.73736	down
C40H78NO8P	1-(11Z-eicosenoyl)-2-pentadecanoyl-glycero-3-phosphoethanolamine	GP	PE	-	7.35006e+07	3.93824e+07	2.65579e+07	2.41246e+07	2.17976e+08	2.04499e+08	2.71878e+08	2.36921e+08	1.58628	6.85e-05	0.00453522	0.175636	-2.50934	down
C23H39O7P	1-(5Z,8Z,11Z,14Z-eicosatetraenoyl)-sn-glycero-3-phosphate	GP	PA	-	606568	229848	2.04387e+06	370855	1.89405e+06	2.35615e+06	2.26437e+06	2.15064e+06	1.26665	0.0441447	0.158178	0.375195	-1.41429	down
C29H41N7O6	Tyr-Phe-Val-Arg	Amino acid and Its metabolites	Small Peptide	-	8.36767e+06	8.54997e+06	8.45303e+06	7.63612e+06	1.10614e+07	1.10506e+07	1.14991e+07	1.22285e+07	1.62352	0.000136044	0.00599531	0.720047	-0.473837	down
C41H78NO8P	PE-NMe2(16:0/18:2(9Z,12Z))	GP	PE	-	2.48214e+06	2.10517e+06	1.88192e+06	2.5697e+06	1.37862e+07	1.39327e+07	1.62695e+07	1.87179e+07	1.66372	0.00120293	0.0196257	0.144147	-2.79439	down
C22H40N6O8	Gln-Leu-Glu-Lys	Amino acid and Its metabolites	Small Peptide	-	5.34804e+06	4.82076e+06	4.79948e+06	4.41795e+06	6.00601e+06	5.99417e+06	6.25154e+06	5.76212e+06	1.51371	0.00407154	0.0387352	0.807294	-0.308834	down
C35H62NO15P	Oleandomycin 2'-O-phosphate	Organic acid and Its derivatives	Organic acid and Its derivatives	-	1.39728e+06	446488	1.37494e+06	1.11123e+06	1.68883e+06	1.93657e+06	2.41371e+06	2.14461e+06	1.21068	0.0143326	0.0788955	0.529092	-0.91841	down
C10H17NO5	Quinamide isopropylidene	Alcohol and amines	Amines	-	2.92072e+07	3.11676e+07	3.13267e+07	2.72298e+07	3.60021e+07	3.6322e+07	3.84036e+07	3.82361e+07	1.55919	0.00112039	0.0185957	0.798391	-0.324833	down
C18H35NO5	3-Hydroxyundecanoyl carnitine	Organic acid and Its derivatives	Organic acid and Its derivatives	-	400332	112612	396291	296700	403034	570781	561790	597477	1.09979	0.0332914	0.133096	0.565349	-0.822788	down
C18H26O6	18-carboxy dinor Leukotriene B4	Hormones and hormone related compounds	Hormones and hormone related compounds	-	8.80806e+06	8.7002e+06	1.00055e+07	9.18618e+06	1.37586e+07	1.26078e+07	1.46595e+07	1.51245e+07	1.60975	0.000850934	0.0160116	0.6536	-0.613521	down
C19H31N5O10	Glu-Asn-Val-Glu	Amino acid and Its metabolites	Small Peptide	-	3.68191e+06	3.72126e+06	3.55386e+06	3.4596e+06	5.95381e+06	6.45534e+06	7.06002e+06	6.93788e+06	1.65346	0.000831037	0.015931	0.545938	-0.87319	down
C50H96NO8P	PE-NMe(22:1(13Z)/22:1(13Z))	GP	PE	-	147310	882560	741615	726821	1.57948e+06	2.33233e+06	1.70065e+06	1.43251e+06	1.26467	0.00482098	0.042589	0.354622	-1.49565	down
C24H39N5O6	2-(3-(1-(((4E,10E)-2,9-Dioxo-12-isopropyl-1,8-diazacyclododecane-4,10-diene-3-yl)carbamoyl)-2-methylpropyl)ureido)-3-methylbutyric acid	Heterocyclic compounds	Heterocyclic compounds	-	6.01826e+06	7.23156e+06	6.2168e+06	8.29721e+06	1.07104e+07	1.13865e+07	11541795	1.15271e+07	1.5691	0.00176782	0.02346	0.614709	-0.702024	down
C22H31N4O9P	Prenylated FMNH2	Nucleotide and Its metabolites	Nucleotide and Its metabolites	-	971920	997532	1.01311e+06	1.18135e+06	1.6738e+06	1.48827e+06	1.40019e+06	1.25394e+06	1.47277	0.0106437	0.0663544	0.715918	-0.482134	down
C16H20N4O4	L-Tryptophan-L-glutamine	Amino acid and Its metabolites	Small Peptide	-	1.09092e+07	8.1847e+06	1.0515e+07	9.93362e+06	1.20067e+07	1.40392e+07	1.18525e+07	1.58391e+07	1.33419	0.0241716	0.109414	0.735847	-0.442522	down
C14H17N3O3	(E)-3-(3-amino-4,5-dihydroxyphenyl)-2-cyano-N,N-diethylprop-2-enamide	Others	Others	-	1.62455e+08	1.61742e+08	1.45541e+08	1.46113e+08	2.18694e+08	1.89937e+08	1.74612e+08	1.77606e+08	1.38097	0.0282819	0.120392	0.809425	-0.305031	down
C21H27N7O	Retreversine	Heterocyclic compounds	Heterocyclic compounds	-	3.62892e+07	3.80124e+07	2.63553e+07	3.67524e+07	4.35922e+07	4.7102e+07	4.91495e+07	4.96305e+07	1.39248	0.00986452	0.0639942	0.725213	-0.463522	down
C24H24	2,4,6-Triphenyl-1-hexene	Others	Hydrocarbon derivatives	-	4.102e+06	4.45802e+06	3.94779e+06	4.2276e+06	5.9331e+06	6.08161e+06	6.98615e+06	6.56363e+06	1.62331	0.000918751	0.0166566	0.654635	-0.611238	down
C17H26O7	Jasmolone glucoside	Aldehyde,Ketones,Esters	Ketones	-	3.14129e+07	3.47355e+07	3.22634e+07	3.24477e+07	3.97141e+07	4.01252e+07	4.16328e+07	4.03792e+07	1.62017	0.000274562	0.00837775	0.808518	-0.306649	down
C39H78NO8P	PE-NMe2(18:0/14:0)	GP	PE	-	1.86449e+06	1.22501e+06	908482	503021	5.23868e+06	3.87579e+06	4.36198e+06	6.54434e+06	1.52488	0.00301995	0.0326154	0.224816	-2.15318	down
C15H20O7	3-Hydroxychavicol 1-glucoside	Carbohydrates and Its metabolites	Sugars	-	2.89101e+06	3.08797e+06	2.93124e+06	2.91461e+06	3.08487e+06	3.33977e+06	3.72051e+06	3.39417e+06	1.33687	0.0401725	0.149101	0.87337	-0.195336	down
C27H36N2O5	3'-Hydroxy Repaglinide(Mixture of Diastereomers)	Heterocyclic compounds	Heterocyclic compounds	-	2.93086e+07	2.61311e+07	2.60834e+07	2.56293e+07	3.1584e+07	3.0062e+07	3.06291e+07	3.07673e+07	1.46079	0.0130974	0.0746142	0.870858	-0.199491	down
C50H78O13P2	Pgp(22:5(4Z,7Z,10Z,13Z,16Z)/22:6(4Z,7Z,10Z,13Z,16Z,19Z))	GP	PG-P	-	1.75818e+06	948721	2.08065e+06	951697	1.65282e+06	3.41894e+06	3.92989e+06	3.02666e+06	1.23734	0.0402847	0.149331	0.477145	-1.0675	down
C11H12O5	2-Benzylmalate	Benzene and substituted derivatives	Benzene and substituted derivatives	-	4.42652e+06	7.47448e+06	4.13629e+06	4.47294e+06	7.67431e+06	7.40933e+06	7.84776e+06	8.35622e+06	1.34178	0.0375975	0.14258	0.655538	-0.609248	down
C43H80NO8P	PE-NMe2(14:1(9Z)/22:2(13Z,16Z))	GP	PE	-	8.21364e+06	6.65111e+06	5.84908e+06	5.87918e+06	1.666e+07	1.50362e+07	9.64304e+06	1.62537e+07	1.51012	0.0128105	0.0736365	0.46174	-1.11485	down
C26H42O12	(1R,2R,3S,4S,5R,9S,10S,13S,14S)-2,3,13,14-tetrahydroxy-5,9-dimethyl-14-[[(2R,3R,4S,5S,6R)-3,4,5-trihydroxy-6-(hydroxymethyl)oxan-2-yl]oxymethyl]tetracyclo[11.2.1.01,10.04,9]hexadecane-5-carboxylic acid	Others	Others	-	1.65512e+06	2747102	2.20375e+06	2.69381e+06	3.48331e+06	3.58209e+06	2.99725e+06	3.57467e+06	1.33169	0.015387	0.0818448	0.681936	-0.552292	down
C8H14O4	2-Propylglutaric acid	Organic acid and Its derivatives	Organic acid and Its derivatives	-	1.0147e+07	1.12255e+07	4.87328e+06	1.04894e+07	9.84053e+06	1.9459e+07	2.06057e+07	1.99467e+07	1.18513	0.0392398	0.147207	0.525902	-0.927135	down
C34H34MgN4O3	8,12-Diethyl-3-vinylbacteriochlorophyllide d	Others	Others	-	2.27884e+07	2.02114e+07	2.22983e+07	2.11702e+07	2.54824e+07	2.34151e+07	2.54401e+07	2.65767e+07	1.44005	0.00645572	0.0504345	0.856849	-0.222886	down
C45H79O13P	1,2-dilinoleoyl-sn-glycero-3-phospho-1D-myo-inositol	GP	PI	-	209705	146550	222453	213246	518005	644290	524179	437819	1.60279	0.0019785	0.0252853	0.372808	-1.4235	down
C24H23NO2	[1-(2-Hydroxypentyl)indol-3-yl]-naphthalen-1-ylmethanone	Aldehyde,Ketones,Esters	Ketones	-	6.3005e+07	6.24537e+07	6.24123e+07	6.14603e+07	6.95219e+07	6.5337e+07	6.90201e+07	6.9866e+07	1.54406	0.00714538	0.053928	0.910816	-0.134769	down
C28H36N2O4	Psychotrin	Alkaloids	Alkaloids	-	7.07709e+06	6.93654e+06	7.55686e+06	4.81395e+06	1.1072e+07	8.97575e+06	9.68941e+06	9.05634e+06	1.38244	0.00798566	0.0563576	0.680124	-0.556129	down
C35H54O13	corchorusoside C	Heterocyclic compounds	Heterocyclic compounds	-	6.46091e+06	5.47279e+06	6.50616e+06	6.9729e+06	8.66101e+06	9.08674e+06	9.44742e+06	9.60324e+06	1.57171	0.000546788	0.0124543	0.690594	-0.534091	down
C11H17NO6S	Orciprenaline-3-O-sulfate	Others	Others	-	602529	696019	766795	505135	1.25454e+06	1.01301e+06	697641	1185058	1.28647	0.0418794	0.153066	0.619355	-0.691161	down
C18H18O	(S)-4'-Deoxyindenestrol	Benzene and substituted derivatives	Benzene and substituted derivatives	-	276375149	2.79132e+08	2.82211e+08	2.72319e+08	3.31723e+08	3.29842e+08	3.30904e+08	3.2087e+08	1.65944	5.99e-06	0.00119284	0.845202	-0.242632	down
C13H14N2O2	Tetrahydroharman-3-carboxylic acid	Benzene and substituted derivatives	Benzene and substituted derivatives	-	2.52877e+06	2.72119e+06	2.83125e+06	3.00646e+06	3.65101e+06	3.03982e+06	3.77487e+06	4.17491e+06	1.39027	0.0248916	0.110597	0.757324	-0.401018	down
C19H39O7P	1-Palmitoylglycerol 3-phosphate	GP	LPA	-	6.70457e+06	6.05669e+06	5.79863e+06	6.12418e+06	8.34137e+06	7.67694e+06	7.07018e+06	7.81581e+06	1.50341	0.0037885	0.0372438	0.798726	-0.324228	down
C22H40N8O6	His-Thr-Lys-Lys	Amino acid and Its metabolites	Small Peptide	-	9.26244e+07	9.74768e+07	9.26325e+07	9.09448e+07	1.00596e+08	1.03942e+08	1.06969e+08	1.06037e+08	1.53241	0.00152215	0.0216222	0.894945	-0.160129	down
C12H19N3O7S	S-(Formylmethyl)glutathione	Amino acid and Its metabolites	Small Peptide	-	2.40426e+07	2.28566e+07	1.7156e+07	2.35709e+07	2.92829e+07	2.78077e+07	2.75957e+07	2.51838e+07	1.25393	0.0314453	0.128575	0.797542	-0.326367	down
C24H47NO10S	Psychosine sulfate	SP	SP	-	3.52604e+06	3.61193e+06	3.93896e+06	3.80474e+06	5.4069e+06	6.03856e+06	6.08873e+06	6.50069e+06	1.63215	0.00072693	0.0147397	0.619169	-0.691594	down
C41H60O11	Avermectin A1b monosaccharide	Heterocyclic compounds	Heterocyclic compounds	-	2.14125e+06	2.28424e+06	1.44545e+06	2.04384e+06	3.26265e+06	3.09068e+06	2.64518e+06	3.41817e+06	1.42664	0.00410261	0.038771	0.637431	-0.649659	down
C26H34O7	Amebacilin	Heterocyclic compounds	Heterocyclic compounds	-	830655	939222	311232	1.54809e+06	3.64157e+06	4.62911e+06	5.07447e+06	4.56164e+06	1.50933	0.000117916	0.00599531	0.202672	-2.30278	down
C41H78NO8P	1-(9Z,12Z-octadecadienoyl)-2-pentadecanoyl-glycero-3-phosphocholine	GP	PC	-	233433	862322	121325	1.20964e+06	3.62735e+06	4.17964e+06	4.68251e+06	2.82584e+06	1.43046	0.000934056	0.0166566	0.15845	-2.6579	down
C23H45O7P	1-(11Z-eicosenoyl)-glycero-3-phosphate	GP	PA	-	890431	326086	835184	316900	4.32773e+06	2.33176e+06	3.33394e+06	2.04262e+06	1.51647	0.0147146	0.0800048	0.196792	-2.34525	down
C18H30O3S	4-Dodecylbenzenesulfonic acid	Benzene and substituted derivatives	Benzene and substituted derivatives	-	1.57605e+06	1.6764e+06	1.57007e+06	1.21544e+06	7.03621e+06	4.14425e+06	5.91169e+06	7.61033e+06	1.62245	0.00816588	0.0569236	0.244427	-2.03252	down
C35H60O7P2	Ditrans,polycis-heptaprenyl diphosphate	Organic acid and Its derivatives	Phosphoric acids	-	3.62705e+06	3.32894e+06	3.48345e+06	3.06548e+06	5.76677e+06	5.38166e+06	5.81063e+06	5.86549e+06	1.64946	7.79e-06	0.0013568	0.591684	-0.757101	down
C8H10O8	Acetyl citrate	Organic acid and Its derivatives	Organic acid and Its derivatives	-	1.31643e+07	1.27227e+07	1.13858e+07	1.07346e+07	1.34305e+07	1.53204e+07	1.49173e+07	1.5552e+07	1.3921	0.00963642	0.0629404	0.810661	-0.302829	down
C14H26N4O6	L-Alanyl-gamma-D-glutamyl-L-lysine	Amino acid and Its metabolites	Small Peptide	-	1.00072e+08	1.0916e+08	1.05682e+08	1.016e+08	1.30615e+08	1.24836e+08	1.20979e+08	1.20154e+08	1.57198	0.000772391	0.0152647	0.838761	-0.253668	down
C46H78O13P2	Pgp(20:4(8Z,11Z,14Z,17Z)/20:3(5Z,8Z,11Z))	GP	PG-P	-	251032	644585	1.27728e+06	1.49538e+06	2.81831e+06	2.5085e+06	3.04804e+06	2.30707e+06	1.31533	0.00359887	0.0358391	0.343409	-1.542	down
C48H78O13P2	Pgp(20:4(5Z,8Z,11Z,14Z)/22:5(7Z,10Z,13Z,16Z,19Z))	GP	PG-P	-	1.93661e+07	1.92103e+07	1.87662e+07	1.92598e+07	2.18646e+07	2.31346e+07	2.27836e+07	2.2306e+07	1.63988	0.000264649	0.00834862	0.850299	-0.233958	down
C23H30O5	17-phenyl trinor Prostaglandin D2	Hormones and hormone related compounds	Hormones and hormone related compounds	-	4.8599e+07	4.91611e+07	5.18144e+07	4.41633e+07	5.32302e+07	5.60815e+07	5.85353e+07	6.26545e+07	1.38839	0.0123187	0.0726476	0.840506	-0.25067	down
C28H48O	Methostenol	Steroids	Steroid	-	6.07968e+07	6.07845e+07	5.86802e+07	6.09793e+07	6.26212e+07	65670145	6.79447e+07	6.87775e+07	1.43489	0.0166396	0.0854033	0.910296	-0.135592	down
C15H21NO4	Metalaxyl	Amino acid and Its metabolites	Amino acid derivatives	-	3.38045e+07	3.39792e+07	3.10974e+07	3.09982e+07	3.85379e+07	4.03043e+07	4.09036e+07	4.32579e+07	1.57032	0.000710127	0.0147397	0.796788	-0.327732	down
C22H28N2O5	11-O-Demethyl-17-O-deacetylvindoline	Alkaloids	Alkaloids	-	1.86835e+06	3.26222e+06	1.73064e+06	1.55215e+06	3496127	4.19438e+06	4.11042e+06	4.13041e+06	1.43028	0.0113542	0.0692086	0.528101	-0.921115	down
C30H39N7O6	Tyr-His-Phe-Lys	Amino acid and Its metabolites	Small Peptide	-	6.12233e+07	5.98843e+07	5.56231e+07	5.59501e+07	6.98572e+07	7.25391e+07	6.94825e+07	6.92086e+07	1.58888	0.000884418	0.0164605	0.827788	-0.272667	down
C24H29N5O4	Valeryl-4-hydroxyvalsartan	Amino acid and Its metabolites	Amino acid derivatives	-	1.2639e+07	1.17516e+07	1.12974e+07	1.12927e+07	1.45367e+07	1.47059e+07	1.4958e+07	1.45205e+07	1.60835	0.00143306	0.0213083	0.800066	-0.321809	down
C31H33N5O4	Nintedanib	Others	Medicine	-	762178	473689	726779	563636	2.64128e+06	2.72883e+06	2.61912e+06	3.19131e+06	1.64611	6.71e-05	0.00453522	0.225954	-2.1459	down
C29H40O5	(17alpha,23S)-17,23-Epoxy-29-hydroxy-27-norlanosta-1,8-diene-3,15,24-trione	Aldehyde,Ketones,Esters	Ketones	-	6.21346e+06	5.35079e+06	6.60961e+06	5.13303e+06	8.61167e+06	9.57617e+06	9.12305e+06	9.32093e+06	1.58636	0.000510453	0.0119334	0.636247	-0.652341	down
C42H55NO7	Lolitrem B	Aldehyde,Ketones,Esters	Ketones	-	8.39925e+07	8.25984e+07	8.07991e+07	7.72993e+07	9.4509e+07	9.01087e+07	9.49171e+07	9.50948e+07	1.57229	0.000641972	0.013674	0.866694	-0.206405	down
C10H12N5O6P	3',5'-Cyclic dGMP	Nucleotide and Its metabolites	Nucleotide and Its metabolites	-	1.9166e+06	1.71717e+06	1.85265e+06	1.30172e+06	3.45057e+06	3.34632e+06	3.15002e+06	3.45062e+06	1.59942	0.000240235	0.0080283	0.506672	-0.980877	down
C46H62N4O12	31-Hydroxy rifabutin	Heterocyclic compounds	Heterocyclic compounds	-	1.54e+07	1.55829e+07	1.37016e+07	1.24598e+07	1.63316e+07	1.71245e+07	1.85669e+07	1.92416e+07	1.36703	0.0123496	0.0726476	0.801863	-0.318573	down
C15H31O7P	1-Dodecanoyl-glycero-3-phosphate	GP	PA	-	7.93468e+06	7.57006e+06	7.64366e+06	7.04009e+06	8.95543e+06	9.75485e+06	9.02582e+06	9.63936e+06	1.56626	0.000672414	0.0140876	0.807709	-0.308092	down
C19H22O5	Tetrahydrosappanone A trimethyl ether	Aldehyde,Ketones,Esters	Ketones	-	1.03306e+07	1.15396e+07	1.20398e+07	8.75466e+06	1.55474e+07	1.88708e+07	2.46033e+07	1.78426e+07	1.49926	0.0154341	0.081959	0.555067	-0.849265	down
C34H59NO14	2-[2-[(5R,6R,7S,9S,11R,18S,19S)-19-amino-6-[(3R)-3,4-dicarboxybutanoyl]oxy-11,18-dihydroxy-5,9-dimethylicosan-7-yl]oxy-2-oxoethyl]butanedioic acid	Organic acid and Its derivatives	Organic acid and Its derivatives	-	8.53828e+06	8.10477e+06	8.24331e+06	8.93035e+06	11310358	1.21079e+07	1.18099e+07	1.26861e+07	1.63458	0.000132054	0.00599531	0.705776	-0.502717	down
C33H61O8P	PA(i-12:0/18:2(9Z,11Z))	GP	PA	-	709675	402638	434041	135238	1.0725e+06	949076	1.12475e+06	976205	1.30008	0.00961436	0.0629404	0.407902	-1.2937	down
C12H14O6	3-(6,7-dimethoxy-2H-1,3-benzodioxol-5-yl)-2-hydroxypropanal	Benzene and substituted derivatives	Benzene and substituted derivatives	-	7.00869e+06	7.02795e+06	7.05115e+06	6.64154e+06	7.63009e+06	8.2617e+06	9.7561e+06	9.32077e+06	1.42213	0.031108	0.128575	0.792977	-0.33465	down
C21H41O7P	1-Lyso-2-oleoyl-phosphatidic acid	GP	PA	-	3.45191e+06	4.31278e+06	3.63893e+06	3.82543e+06	4.85099e+06	4.35566e+06	5.88035e+06	5.06748e+06	1.38349	0.021473	0.101015	0.755616	-0.404275	down
C21H22N2O3	methyl (1S,12S,14S,15E)-15-ethylidene-13-formyl-3,17-diazapentacyclo[12.3.1.02,10.04,9.012,17]octadeca-2(10),4,6,8-tetraene-13-carboxylate	Alkaloids	Alkaloids	-	9.96285e+07	9.502e+07	9.13623e+07	9.05967e+07	9.62173e+07	1.07562e+08	1.15694e+08	1.11594e+08	1.28513	0.0390569	0.146952	0.873661	-0.194855	down
C48H76O13P2	Pgp(22:6(4Z,7Z,10Z,13Z,16Z,19Z)/20:4(8Z,11Z,14Z,17Z))	GP	PG-P	-	3.63201e+07	4.02613e+07	3.57422e+07	3.52967e+07	4.08713e+07	3.96002e+07	4.24791e+07	4.46941e+07	1.33463	0.0194915	0.0947155	0.880555	-0.183516	down
C7H14N2O6S	Glutaurine	Amino acid and Its metabolites	Small Peptide	-	1.65331e+06	1.04197e+06	3.87044e+06	5.7761e+06	8.51554e+06	7.16415e+06	6.11982e+06	6.11333e+06	1.21145	0.0280586	0.119796	0.442156	-1.17737	down
C24H48NO9P	1-Stearoylglycerophosphoserine	GP	PS	-	2.85786e+06	3.20133e+06	2.821e+06	3.1915e+06	3.91268e+06	3.99241e+06	4.0094e+06	3.98108e+06	1.60417	0.00204403	0.025779	0.759437	-0.396997	down
C44H87O8P	1-Eicosanoyl-2-heneicosanoyl-glycero-3-phosphate	GP	PA	-	1.69126e+06	689573	779099	538075	1.89933e+06	1.44999e+06	2.09925e+06	1.48103e+06	1.24912	0.0458987	0.162639	0.533654	-0.906025	down
C48H78O13P2	Pgp(22:6(4Z,7Z,10Z,13Z,16Z,19Z)/20:3(8Z,11Z,14Z))	GP	PG-P	-	302667	1.60217e+06	928685	1.24952e+06	2.14488e+06	2.76211e+06	3.70658e+06	2.20957e+06	1.27615	0.0112896	0.0689455	0.377251	-1.4064	down
C27H51O12P	1-(9Z-octadecenoyl)-sn-glycero-3-phospho-(1'-myo-inositol)	GP	PI	-	7.90852e+07	6.382e+07	6.39449e+07	5.26659e+07	7.82919e+07	8.32059e+07	8.38751e+07	8.86022e+07	1.30208	0.0342982	0.135566	0.777052	-0.363917	down
C7H6O7S	2-Hydroxy-3-(sulfooxy)benzoic acid	Organic acid and Its derivatives	Organic acid and Its derivatives	-	7.20479e+07	6.27209e+07	5.65334e+07	6.78098e+07	8.18143e+07	8.82776e+07	8.27013e+07	7.72446e+07	1.44399	0.0062638	0.0494144	0.785098	-0.349055	down
C45H78O2	1-Vaccenoyl-cholesterol	ST	CE	-	519628	2.13252e+06	1.50891e+06	2.18623e+06	3.67305e+06	3.32505e+06	3201160	3.34738e+06	1.23201	0.0156296	0.0827678	0.468551	-1.09372	down
C26H42N10O8	Tyr-Glu-Arg-Arg	Amino acid and Its metabolites	Small Peptide	-	2.17019e+07	2.43261e+07	2.05692e+07	1.98519e+07	2.43691e+07	2.54727e+07	2.63738e+07	2.6272e+07	1.38811	0.0186227	0.0919017	0.843508	-0.245527	down
C21H41O8P	[(2R)-1-octanoyloxy-3-phosphonooxypropan-2-yl] decanoate	GP	PA	-	327690	231613	803277	650388	1.76508e+06	1.84898e+06	2.00333e+06	1.40832e+06	1.47608	0.000501995	0.0118806	0.286515	-1.80332	down
C21H43O7P	2-Hydroxy-3-(phosphonooxy)propyl stearate	GP	LPA	-	8.55772e+06	8.44855e+06	9.14373e+06	8.25952e+06	1.15031e+07	1.33609e+07	1.4114e+07	1.45857e+07	1.59737	0.00402041	0.0383439	0.642403	-0.638449	down
C19H19FN2O	Desmethylcitalopram	Benzene and substituted derivatives	Benzene and substituted derivatives	-	5.91787e+08	5.72016e+08	5.5227e+08	5.36583e+08	6.47427e+08	6.36207e+08	6.2565e+08	661574391	1.53106	0.0023572	0.0276376	0.876227	-0.190623	down
C10H15NO2	Etilefrine	Benzene and substituted derivatives	Phenolics	-	4.38311e+06	4.70214e+06	4.3206e+06	4.22774e+06	5.11688e+06	5.42486e+06	5.4883e+06	5.62862e+06	1.57608	0.000523397	0.0120886	0.814159	-0.296618	down
C16H10O6	5-Hydroxypseudobaptigenin	Flavonoids	Flavonoid	-	3.87869e+06	4.34286e+06	2.33677e+06	943016	7.7519e+06	5.63171e+06	6.70737e+06	8.06904e+06	1.28696	0.00590677	0.047569	0.408428	-1.29185	down
C24H34O11	Iridodial glucoside tetraacetate	Heterocyclic compounds	Heterocyclic compounds	-	329332	742459	251131	536050	529409	1.08369e+06	1.11302e+06	1.02447e+06	1.19193	0.037982	0.143754	0.495647	-1.01261	down
C25H33NO6	Proansamitocin	Heterocyclic compounds	Heterocyclic compounds	-	4.82058e+08	465560182	460660856	5.72062e+08	5.24377e+08	5.8552e+08	6.03032e+08	6.08623e+08	1.22483	0.042206	0.153569	0.853025	-0.22934	down
C22H37NO5P-	Phospho-anandamide	Alcohol and amines	Amines	-	2.5562e+07	2.58543e+07	2.32871e+07	2.53689e+07	2.91092e+07	3.03977e+07	2.89333e+07	3.05205e+07	1.56103	0.000896207	0.0165195	0.841222	-0.249442	down
C31H37N5O3	Doramapimod	Heterocyclic compounds	Heterocyclic compounds	-	2.36633e+07	2.52833e+07	2.44855e+07	2.46069e+07	2.92328e+07	3.03402e+07	2.96483e+07	3.23326e+07	1.60663	0.00110098	0.0185021	0.806547	-0.310169	down
C16H20O9	3,4,5-trihydroxy-6-[5-hydroxy-4-methoxy-2-(prop-2-en-1-yl)phenoxy]oxane-2-carboxylic acid	Organic acid and Its derivatives	Organic acid and Its derivatives	-	1.82283e+06	2.56939e+06	2.33939e+06	2.93819e+06	5.02512e+06	4.65619e+06	4.99254e+06	4.75659e+06	1.58349	0.000725898	0.0147397	0.497662	-1.00676	down
C44H76NO8P	PE-NMe(16:1(9Z)/22:5(7Z,10Z,13Z,16Z,19Z))	GP	PE	-	1.49632e+06	866047	2.03381e+06	853183	2.31649e+06	2.56437e+06	2.56221e+06	1.81097e+06	1.252	0.0300328	0.124921	0.567251	-0.817942	down
C32H45NO7	Milbemycin Oxime	Others	Medicine	-	1.29476e+07	1.17964e+07	1.19117e+07	1.07885e+07	1.24733e+07	1.41986e+07	1.35519e+07	1.3728e+07	1.25902	0.0306654	0.127104	0.879378	-0.185445	down
C23H48NO7P	LPC(15:0/0:0)	GP	LPC	-	6.56149e+06	6.69515e+06	5.62458e+06	5.62878e+06	7.10514e+06	7.10454e+06	7.4572e+06	8.06326e+06	1.3723	0.0133774	0.0755119	0.824416	-0.278555	down
C24H46NO9P	1-(9Z-octadecenoyl)-sn-glycero-3-phosphoserine	GP	PS	-	8.55504e+07	8.43763e+07	8.44734e+07	7.84897e+07	9.33133e+07	9.68093e+07	1.03209e+08	9.96748e+07	1.54232	0.00160885	0.0220711	0.847033	-0.239509	down
C34H43NO11	Demethyl-desacetyl-rifamycin SV	Heterocyclic compounds	Heterocyclic compounds	-	1.59723e+07	1.45672e+07	1.25505e+07	1.26498e+07	2.13328e+07	2.07794e+07	2.05017e+07	1.8538e+07	1.5468	0.00109711	0.0185021	0.686857	-0.541917	down
C41H78NO8P	1-pentadecanoyl-2-(9Z,12Z-octadecadienoyl)-sn-glycero-3-phosphocholine	GP	PC	-	818141	69707.1	1.21554e+06	1.30984e+06	3376683	2.01008e+06	3.62663e+06	1.37127e+06	1.06719	0.0400075	0.149101	0.32868	-1.60525	down
C27H42O6	Lucidenic acid M	Organic acid and Its derivatives	Organic acid and Its derivatives	-	4.65015e+07	4.90043e+07	4.72378e+07	4.47518e+07	5.44834e+07	4.96627e+07	5.10424e+07	5.4344e+07	1.4059	0.0119759	0.0718556	0.894827	-0.16032	down
C49H78NO8P	PE-NMe2(20:4(8Z,11Z,14Z,17Z)/22:6(4Z,7Z,10Z,13Z,16Z,19Z))	GP	PE	-	9.7605e+06	8.89177e+06	1.01067e+07	8.94992e+06	1.03035e+07	1.02649e+07	1.13069e+07	1.17278e+07	1.32119	0.0219334	0.102552	0.864819	-0.209531	down
C27H32F2N8	Abemaciclib	Others	Medicine	-	2.15339e+07	2.0961e+07	2.01114e+07	1.95783e+07	2.45474e+07	2.63919e+07	2.39946e+07	2.59689e+07	1.57265	0.000803128	0.0156304	0.814493	-0.296026	down
C47H84O6	[(2S)-2,3-bis[[(Z)-tetradec-9-enoyl]oxy]propyl] (Z)-hexadec-9-enoate	GL	TG	-	198908	137659	52657.7	75399.6	503099	386092	435704	248209	1.42798	0.00726332	0.0543329	0.295355	-1.75948	down
C27H44O	(1S)-3-[(Z)-2-[7a-methyl-1-[(2R)-6-methylheptan-2-yl]-1,2,3,3a,6,7-hexahydroinden-4-yl]ethenyl]-4-methylcyclohex-3-en-1-ol	Others	Others	-	2476496975	2393942669	2393982318	2436875602	2523694458	2680876255	2797757749	2784757260	1.44384	0.0186951	0.0920117	0.899344	-0.153056	down
C26H41N5O7	Lys-Phe-Leu-Glu	Amino acid and Its metabolites	Small Peptide	-	1.81575e+07	1.92225e+07	1.85078e+07	1.83737e+07	1.88426e+07	2.15338e+07	2.06453e+07	2.22557e+07	1.28729	0.0494808	0.170602	0.891737	-0.16531	down
C18H32N6O8	Ala-Lys-Asn-Glu	Amino acid and Its metabolites	Small Peptide	-	2.6849e+06	3.91421e+06	3.06716e+06	3.27187e+06	4.67024e+06	4.8184e+06	4.66772e+06	4.58887e+06	1.49671	0.00963364	0.0629404	0.69021	-0.534893	down
C53H90O6	TG(14:0/14:1(9Z)/22:5(7Z,10Z,13Z,16Z,19Z))	GL	TG	-	52535.8	1.7075e+06	20336.5	1.14871e+06	2.71438e+06	2.71533e+06	5.12305e+06	2.19875e+06	1.16597	0.0246135	0.109858	0.229705	-2.12215	down
C20H31NO3	Stearidonoyl glycine	FA	Others	-	1.14121e+06	1.7313e+06	1.97284e+06	1.50733e+06	2.37875e+06	2.26148e+06	2.21328e+06	2483006	1.35809	0.0189362	0.0927221	0.680411	-0.555521	down
C19H32N4O10	Val-Glu-Thr-Glu	Amino acid and Its metabolites	Small Peptide	-	5.69618e+07	5.15874e+07	5.43196e+07	4.78778e+07	5.74263e+07	6.26885e+07	5.56177e+07	5.98049e+07	1.19155	0.0482948	0.168024	0.894748	-0.160447	down
C20H36N8O8	Asn-Ile-Arg-Asp	Amino acid and Its metabolites	Small Peptide	-	1.02103e+07	1.09198e+07	9.38877e+06	1.08347e+07	1.1276e+07	1.11011e+07	1.33109e+07	1.34486e+07	1.24641	0.0466927	0.164525	0.841604	-0.248787	down
C37H44N4O6	N1,N5,N10-Tris-trans-p-coumaroylspermine	Heterocyclic compounds	Heterocyclic compounds	-	2.42794e+06	417177	2.12623e+06	1.24015e+06	2.9056e+06	2.87389e+06	2.27206e+06	3.82175e+06	1.0558	0.0481467	0.167905	0.523148	-0.93471	down
C19H33N5O9	Asn-Ile-Thr-Glu	Amino acid and Its metabolites	Small Peptide	-	991590	1.28163e+06	991695	1.27332e+06	1.64294e+06	1.62843e+06	1.97341e+06	1.856e+06	1.51804	0.00160828	0.0220711	0.639118	-0.645845	down
C21H38N6O8	Asn-Glu-Ile-Lys	Amino acid and Its metabolites	Small Peptide	-	6.27202e+06	6.35665e+06	5.43884e+06	5.51071e+06	6.73608e+06	7.55917e+06	7.33974e+06	7.88712e+06	1.45172	0.0049558	0.043183	0.798663	-0.324342	down
C22H39N5O7	Val-Leu-Ser-Pro-Ala	Amino acid and Its metabolites	Small Peptide	-	4.38027e+08	4.28662e+08	4.01427e+08	4.59313e+08	5.46341e+08	4.68029e+08	5.06105e+08	4.99999e+08	1.40271	0.0122522	0.0725962	0.854963	-0.226067	down
C20H35N5O9	Asp-Val-Lys-Glu	Amino acid and Its metabolites	Small Peptide	-	1.47616e+06	1.59112e+06	1.07624e+06	1.284e+06	1.56083e+06	1.94717e+06	2.28925e+06	1.96957e+06	1.31278	0.0224185	0.104185	0.698808	-0.517032	down
C22H42N8O7	Lys-Glu-Val-Arg	Amino acid and Its metabolites	Small Peptide	-	481156	515316	795959	875624	1.26284e+06	1.98326e+06	2.37626e+06	1.45528e+06	1.48548	0.0162413	0.0844586	0.37697	-1.40748	down
C25H41N11O6	Arg-Asn-Phe-Arg	Amino acid and Its metabolites	Small Peptide	-	7.73058e+07	7.54169e+07	7.06346e+07	6.66568e+07	8.00964e+07	8.46827e+07	8.55276e+07	8.99427e+07	1.42142	0.00752816	0.0551873	0.852358	-0.230469	down
C19H35N7O8	Ser-Val-Arg-Glu	Amino acid and Its metabolites	Small Peptide	-	4.98643e+06	4.96166e+06	4.55244e+06	5.2051e+06	5.9904e+06	5.84383e+06	5.68616e+06	6.19319e+06	1.5347	0.00141248	0.0213083	0.830985	-0.267106	down
C23H40N8O9	Asn-Asn-Leu-Asn-Val	Amino acid and Its metabolites	Small Peptide	-	7.36887e+06	6.7804e+06	7.63345e+06	6.89641e+06	7634776	8.20029e+06	8.57072e+06	9.52716e+06	1.30748	0.0369833	0.14088	0.845171	-0.242685	down
C21H38N6O8	Ile-Lys-Gln-Asp	Amino acid and Its metabolites	Small Peptide	-	574434	422424	604132	336005	3.86777e+06	2.36918e+06	2.45649e+06	2.58316e+06	1.63149	0.00602003	0.0478321	0.171771	-2.54144	down
C21H37N7O9	Val-Arg-Glu-Glu	Amino acid and Its metabolites	Small Peptide	-	7.24026e+07	6.43804e+07	6.53898e+07	6.62451e+07	7.34161e+07	7.75152e+07	7.4813e+07	7.80806e+07	1.4409	0.0087721	0.060165	0.883463	-0.178759	down
C27H37N5O7	Phe-Tyr-Ser-Lys	Amino acid and Its metabolites	Small Peptide	-	1.18655e+07	1.24112e+07	1.25179e+07	1.36707e+07	1.49463e+07	1.5464e+07	1.65171e+07	1.62884e+07	1.55169	0.000921843	0.0166566	0.798304	-0.324991	down
C21H22N2O3	methyl (15alpha,16R,19E)-17-oxosarpagan-16-carboxylate	Aldehyde,Ketones,Esters	Esters	-	4.02905e+07	3.57299e+07	3.46703e+07	3.60153e+07	4.63762e+07	4.44179e+07	4.46602e+07	4.64715e+07	1.56072	0.00259108	0.0298324	0.806405	-0.310423	down
C25H45N3O7S	Carmamycin B	Others	Others	-	2.11838e+07	2.25457e+07	1.999e+07	2.1257e+07	2.40495e+07	2.59311e+07	2.5981e+07	2.61113e+07	1.54595	0.00100967	0.0174372	0.832509	-0.264463	down
C21H31N3O5	Lisinopril	Amino acid and Its metabolites	Small Peptide	-	3.01126e+07	2.62729e+07	2.33542e+07	2.40646e+07	2.98282e+07	3.074e+07	3.1937e+07	3.39679e+07	1.32653	0.0246467	0.109878	0.820763	-0.284963	down
C15H25N5O9	Ser-Ala-Gln-Asp	Amino acid and Its metabolites	Small Peptide	-	67006	186459	379785	81308.2	542537	630715	521018	647261	1.38046	0.00622544	0.049213	0.305168	-1.71233	down
C23H39N7O7	Ile-Glu-His-Lys	Amino acid and Its metabolites	Small Peptide	-	1.55989e+07	1.2983e+07	1.16534e+07	1.10233e+07	1.61872e+07	2.12208e+07	1.81288e+07	1.86854e+07	1.425	0.00747907	0.0550071	0.69061	-0.534056	down
C18H34N6O6	Val-Ala-Asn-Lys	Amino acid and Its metabolites	Small Peptide	-	1.87158e+06	1.41028e+06	159628	1.14307e+06	1.83709e+06	3.63063e+06	2.15041e+06	2.62583e+06	1.02064	0.0380522	0.143878	0.447537	-1.15992	down
C23H44N8O6	Leu-Gln-Ile-Arg	Amino acid and Its metabolites	Small Peptide	-	1.53963e+07	1.4188e+07	1.51525e+07	1.22099e+07	1.62431e+07	1.65122e+07	1.56471e+07	1.85608e+07	1.20841	0.0411432	0.151385	0.850419	-0.233754	down
C20H30D4O5	11b-Prostaglandin F2a-d4	Hormones and hormone related compounds	Hormones and hormone related compounds	-	6.54055e+07	57361429	6.36685e+07	5.32128e+07	6.57634e+07	9.03704e+07	7.6051e+07	7.39073e+07	1.29218	0.0391409	0.147035	0.782929	-0.353047	down
C23H34N4O7	Leu-Phe-Ala-Glu	Amino acid and Its metabolites	Small Peptide	-	1.11792e+07	1.01007e+07	9.91932e+06	9.07022e+06	1.20518e+07	1.2449e+07	1.12543e+07	1.13713e+07	1.3405	0.0201988	0.0974115	0.8545	-0.226848	down
C20H30D4O5	8-iso Prostaglandin F2d4	Hormones and hormone related compounds	Hormones and hormone related compounds	-	83966	92714.1	83300.9	85207.1	1.87033e+06	1.44337e+06	1.10839e+06	3.16911e+06	1.65057	0.0277913	0.119125	0.0454722	-4.45887	down
C18H31N5O8	Ala-Ile-Asn-Glu	Amino acid and Its metabolites	Small Peptide	-	124725	164630	174675	65737	218976	377570	499885	442675	1.4066	0.0185226	0.0918404	0.344204	-1.53866	down
C20H38N4O10	6'-Oxo-G418	Heterocyclic compounds	Heterocyclic compounds	-	3185165748	3016996233	2964461530	3048323495	3239808493	3335027235	3408569180	3329049764	1.4839	0.0041804	0.0389021	0.917558	-0.124129	down
C23H32N4O9	Asp-Phe-Val-Glu	Amino acid and Its metabolites	Small Peptide	-	5.90248e+06	3.84238e+06	6.05883e+06	5.30362e+06	7.52259e+06	8.42538e+06	7.85474e+06	8.41603e+06	1.43214	0.00677057	0.0518348	0.655126	-0.610157	down
C24H36N8O9	Arg-Tyr-Asn-Glu	Amino acid and Its metabolites	Small Peptide	-	9.72344e+06	8.81858e+06	8.37393e+06	7.71114e+06	1.02755e+07	1.14109e+07	1.0502e+07	1.22181e+07	1.42721	0.00730613	0.0544975	0.779776	-0.358869	down
C59H114O5	TG(16:0/22:1(13Z)/o-18:0)	GL	TG	-	698338	1.49723e+06	721958	791220	1.34302e+06	1.35775e+06	1.70428e+06	1.74818e+06	1.27591	0.041061	0.151373	0.602731	-0.730413	down
C10H17NO4	2-Hydroxyoct-1-enoylglycine	Amino acid and Its metabolites	Amino acid derivatives	-	4.59457e+07	4.90316e+07	4.58757e+07	4.65268e+07	5.22017e+07	5.45545e+07	5.55637e+07	5.90878e+07	1.532	0.0044016	0.0398012	0.846311	-0.24074	down
C25H48O16P2	PtdIns-(5)-P1(1,2-dioctanoyl)	Organic acid and Its derivatives	Sulfonic acids	-	1.76051e+07	1.78047e+07	1.57416e+07	1.47516e+07	1.90221e+07	2.1003e+07	1.94658e+07	2.01995e+07	1.41313	0.0107489	0.0667932	0.826987	-0.274063	down
C31H41N5O9	Phe-Ser-Leu-Phe-Asp	Amino acid and Its metabolites	Small Peptide	-	8.08557e+06	4.71752e+06	5080699	4.6276e+06	1.0921e+07	7.70837e+06	1.01644e+07	1.15436e+07	1.40838	0.00915047	0.06144	0.558079	-0.841459	down
C31H32O14	4-(3,4-dihydroxyphenyl)-9-hydroxy-8-(4-hydroxy-3-methoxyphenyl)-5-[3,4,5-trihydroxy-6-(hydroxymethyl)oxan-2-yl]oxy-4,8,9,10-tetrahydro-3H-pyrano[2,3-h]chromen-2-one	Carbohydrates and Its metabolites	Sugar derivatives	-	9.08424e+06	8.62637e+06	8.18982e+06	7.88045e+06	1.75797e+07	1.57994e+07	1.25549e+07	1.15042e+07	1.5117	0.0226943	0.104831	0.588126	-0.765802	down
C41H78O5	1-octadecanoyl-2-(11Z-eicosenoyl)-sn-glycerol	GL	DG	-	391576	5.08099e+06	4.72376e+06	2.7871e+06	8.90985e+06	10128558	1.06085e+07	1.34827e+07	1.21244	0.00207498	0.0257794	0.301033	-1.73201	down
C7H14N4O3	Scorpion	Heterocyclic compounds	Heterocyclic compounds	-	3.033e+07	3.12968e+07	3.05483e+07	2.99857e+07	2.43251e+08	2.37007e+08	2.45276e+08	265495848	1.67773	4.89e-05	0.00399081	0.123267	-3.02015	down
C27H42N10O6	His-Tyr-Arg-Lys	Amino acid and Its metabolites	Small Peptide	-	2.27805e+07	2.34695e+07	2.36389e+07	2.30303e+07	2.5586e+07	2.73162e+07	2.52709e+07	2.67998e+07	1.54998	0.0046999	0.0416153	0.885173	-0.175968	down
C54H76N2O10	Ritterazine A	Heterocyclic compounds	Heterocyclic compounds	-	3.00028e+06	796249	3.88785e+06	5.11114e+06	6.57543e+06	6.82876e+06	6.80739e+06	6.78677e+06	1.14284	0.0296249	0.123728	0.473937	-1.07723	down
C24H35N5O10	Asp-Tyr-Glu-Lys	Amino acid and Its metabolites	Small Peptide	-	462820	344497	334521	873475	1.68052e+06	1.6873e+06	2.02441e+06	942971	1.45664	0.0103358	0.0653388	0.318113	-1.65239	down
C37H40N2O6	(14S)-9,20,25-trimethoxy-15,30-dimethyl-7,23-dioxa-15,30-diazaheptacyclo[22.6.2.23,6.18,12.114,18.027,31.022,33]hexatriaconta-3(36),4,6(35),8,10,12(34),18,20,22(33),24,26,31-dodecaen-21-ol	Lignans and Coumarins	Lignans	-	72981.2	72981.2	72981.2	72981.2	893328	519888	431551	621260	1.65297	0.0122533	0.0725962	0.118379	-3.07852	down
C41H78O6	TG(10:0/20:0/8:0)	GL	TG	-	605288	196854	2003799	1.53105e+06	4.67787e+06	4.38158e+06	3980569	4.86806e+06	1.34822	0.00138927	0.0213026	0.242181	-2.04584	down
C17H29N5O9	Ile-Ser-Asn-Asp	Amino acid and Its metabolites	Small Peptide	-	1.0412e+08	1.04688e+08	1.11956e+08	1.04327e+08	1.21619e+08	128004505	1.42303e+08	1.40051e+08	1.52649	0.00779151	0.0559424	0.799076	-0.323596	down
C16H26O3	(2E,6E,10R,11S)-10,11-epoxy-3,7,11-trimethyltrideca-2,6-dienoic acid	Hormones and hormone related compounds	Hormones and hormone related compounds	-	1.1556e+06	1.53517e+06	1.06257e+06	990338	2.35666e+06	2.26252e+06	2.0212e+06	1.94429e+06	1.54428	0.000984424	0.0170782	0.552576	-0.855756	down
C22H41N5O8	Thr-Thr-Gly-Leu-Ile	Amino acid and Its metabolites	Small Peptide	-	822872165	8.05836e+08	807644502	8.49483e+08	8.8254e+08	8.71224e+08	8.97306e+08	9.24972e+08	1.48972	0.00345094	0.0347268	0.918848	-0.122103	down
C12H9Cl2NO3	Vinclozolin	Benzene and substituted derivatives	Benzene and substituted derivatives	50471-44-8	6.09259e+06	5.06577e+06	4.1008e+06	2.77738e+06	703937	895978	941467	475328	1.59928	0.0119757	0.0718556	5.97888	2.57987	up
C20H39NO2	n-Oleoylethanolamine	Alcohol and amines	Amines	111-58-0	1.30558e+07	1.61018e+07	1.32398e+07	1.49476e+07	7.26168e+06	7.62858e+06	9.77748e+06	1.1423e+07	1.43859	0.00564431	0.0467458	1.58891	0.668036	up
C11H14O5	Genipin	Heterocyclic compounds	Heterocyclic compounds	6902-77-8	4.10243e+07	3.9865e+07	3.69809e+07	3.82915e+07	3.55749e+07	2.72719e+07	2.78688e+07	2.77352e+07	1.44318	0.0114783	0.0698537	1.31837	0.398754	up
C4H7N3O	Creatinine	Organic acid and Its derivatives	Organic acid and Its derivatives	60-27-5	2.32464e+06	2.36078e+06	2.02316e+06	2.24034e+06	1.72417e+06	1.18818e+06	714347	1.77679e+06	1.22618	0.0332367	0.133016	1.65614	0.727822	up
C10H12O2	2-Phenylbutyric acid	Organic acid and Its derivatives	Organic acid and Its derivatives	90-27-7	1.34611e+06	1.02697e+06	942267	888386	5232.03	23183.8	4949.57	22997.1	1.63474	0.0020174	0.0256117	74.584	6.22079	up
C10H12O	Cuminaldehyde	Benzene and substituted derivatives	Benzene and substituted derivatives	122-03-2	6.56662e+07	7.09752e+07	8.26031e+07	6.04155e+07	4.95446e+07	5.20525e+07	4.56878e+07	5.7622e+07	1.40506	0.0205445	0.0987364	1.36481	0.448704	up
C15H18N2	4,4'-Methylenebis(2-methylaniline)	Benzene and substituted derivatives	Benzene and substituted derivatives	838-88-0	4.7043e+06	3.94838e+06	4.3011e+06	4.5341e+06	3.23355e+06	3.40019e+06	3.96456e+06	2.96405e+06	1.38603	0.0116261	0.0704177	1.28944	0.366747	up
C10H10O2	Methyl cinnamate	Benzene and substituted derivatives	Benzene and substituted derivatives	103-26-4 | 1754-62-7	2.23499e+08	209018433	2.31023e+08	1.84908e+08	1.39549e+08	1.46406e+08	1.51984e+08	1.60451e+08	1.55665	0.00450521	0.0404519	1.41789	0.503742	up
C21H30O3	Hydroxyprogesterone	Hormones and hormone related compounds	Hormones and hormone related compounds	68-96-2	4.31763e+06	5.4183e+06	5.98499e+06	5.46528e+06	3.1008e+06	1.82738e+06	4.10967e+06	4.40632e+06	1.16681	0.0366295	0.140093	1.57587	0.656144	up
C9H17N5S	Ametryn	Heterocyclic compounds	Heterocyclic compounds	834-12-8	2.48906e+06	2.03331e+06	3.08688e+06	2.24202e+06	433473	1.16683e+06	598408	989454	1.50426	0.00143788	0.0213083	3.08995	1.62758	up
C13H17NO2	Ritalinic acid	Organic acid and Its derivatives	Organic acid and Its derivatives	19395-41-6	7.55422e+07	5.45485e+07	7.10589e+07	5.53054e+07	3.27237e+07	3.75523e+07	3.46105e+07	4.50492e+07	1.50328	0.00915344	0.06144	1.71043	0.774362	up
C16H21NO2	2-Heptyl-4-hydroxyquinoline n-oxide	Heterocyclic compounds	Heterocyclic compounds	341-88-8	489965	1.10885e+06	579426	775015	14700.3	14844.2	14563.7	14830	1.66765	0.0132643	0.0751185	50.1076	5.64696	up
C4H9NO2	N-Ethylglycine	Amino acid and Its metabolites	Amino acid derivatives	627-01-0	2.05289e+06	1.67626e+06	1.81747e+06	1.48602e+06	137180	116927	135051	136164	1.67369	0.000843623	0.0160116	13.3873	3.74279	up
C20H34O5	15-keto-PGF1alpha	Hormones and hormone related compounds	Hormones and hormone related compounds	21562-58-3	1.60192e+07	1.42681e+07	1.58184e+07	1.62305e+07	1.1064e+07	1.07754e+07	1.27316e+07	1.27449e+07	1.51929	0.00176837	0.02346	1.31745	0.397748	up
C11H21NO4	Carnitine isoC4:0	FA	CAR	25518-49-4	4.00555e+07	4.01387e+07	4.09917e+07	3.54402e+07	553237	317918	144178	811779	1.64647	6.28e-05	0.00452664	85.7233	6.42162	up
C6H10N6	Cyromazine	Heterocyclic compounds	Heterocyclic compounds	66215-27-8	3.32563e+07	2.87085e+07	2.73704e+07	3.11626e+07	7.46655e+06	621086	7.27315e+06	1.36056e+06	1.41849	5.4e-05	0.0043149	7.20622	2.84924	up
C24H21NO	Jwh-022	Aldehyde,Ketones,Esters	Ketones	209414-16-4	5.74009e+06	5.64939e+06	5784819	5.49421e+06	58775.8	53302	12786.8	162418	1.62113	4.43e-08	5.67e-05	78.9068	6.30208	up
C19H21NS	Dothiepin	Heterocyclic compounds	Heterocyclic compounds	113-53-1 | 25627-38-7	2.59851e+07	2.57619e+07	2.33519e+07	2.41602e+07	7.10612e+06	9.12805e+06	7.21848e+06	394082	1.20605	0.00110993	0.0185021	4.16238	2.05741	up
C12H12N2O3	Nalidixic acid	Organic acid and Its derivatives	Organic acid and Its derivatives	389-08-2	1.61988e+06	1.61013e+06	1.73236e+06	1.43118e+06	72782.8	72991.8	70111.1	72733.6	1.67761	0.000148554	0.00619081	22.1522	4.46938	up
C28H48O3	3-Dehydro-6-deoxoteasterone	Aldehyde,Ketones,Esters	Ketones	164034-48-4	9.36117e+07	6.46711e+07	74039430	102888561	2.13823e+07	2.3031e+07	3.42072e+07	4.68713e+07	1.4995	0.00369462	0.0365082	2.67118	1.41747	up
C27H42O6	3-Dehydroecdysone	Aldehyde,Ketones,Esters	Ketones	39750-00-0	1.07234e+06	1.03597e+06	1.10245e+06	940055	6911.43	6840.58	6906.81	6916.48	1.67828	8.8e-05	0.00527117	150.527	7.23387	up
C32H46O8	Cucurbitacin B	Aldehyde,Ketones,Esters	Esters	6199-67-3	7.97495e+07	5.79687e+07	6.90779e+07	8.44741e+07	1.15271e+07	7.22078e+06	1.41604e+07	217355	1.28439	0.000350191	0.00976889	8.79289	3.13634	up
C11H21N5S	Dimethametryn	Heterocyclic compounds	Heterocyclic compounds	22936-75-0	285078	257604	308214	504501	5852.56	5852.56	5852.55	5852.56	1.67213	0.00959493	0.0629404	57.8977	5.85543	up
C8H12O2	4-Ethyl-2-hydroxy-3-methyl-2-cyclopenten-1-one	Aldehyde,Ketones,Esters	Ketones	71387-71-8	1.60336e+06	2.2576e+06	2.73716e+06	1.67868e+06	712876	568916	958743	954450	1.52385	0.0125445	0.0730936	2.59056	1.37326	up
C19H25ClN2OS	Pyridaben	Benzene and substituted derivatives	Benzene and substituted derivatives	96489-71-3	6.45811e+07	5.88194e+07	5.15213e+07	5.84643e+07	3.6138e+07	3.90737e+07	4.4864e+07	5.06201e+07	1.39412	0.0100612	0.064614	1.36726	0.45129	up
C7H10O2	2-Methylcyclohexane-1,3-dione	Aldehyde,Ketones,Esters	Ketones	1193-55-1	1.36546e+07	1.93192e+07	1.6169e+07	1.77034e+07	8.60978e+06	1.12719e+07	1.09119e+07	1.23167e+07	1.4468	0.00853579	0.0586607	1.55058	0.632812	up
C13H13N3	Varenicline	Heterocyclic compounds	Heterocyclic compounds	249296-44-4	6.14028e+07	4.79245e+07	5.87023e+07	4.84465e+07	4.88499e+07	3.88031e+07	3.29514e+07	2.40773e+07	1.22688	0.033162	0.132856	1.49622	0.581327	up
C24H29NO3	Donepezil	Aldehyde,Ketones,Esters	Ketones	120014-06-4 | 142057-79-2 | 142057-80-5	1.38322e+06	1.43687e+06	1.17236e+06	914756	39552.7	40509.8	41193.1	40263.7	1.67367	0.00212859	0.0261571	30.3815	4.92512	up
C7H15N5O4	L-Name	Aldehyde,Ketones,Esters	Esters	50903-99-6	1.97032e+06	1.20123e+06	1.31635e+06	2.05802e+06	664156	484481	933943	515180	1.4798	0.0135444	0.0760311	2.51984	1.33333	up
C6H12N2O3	Daminozide	FA	Others	1596-84-5	841813	812541	893739	996744	4921.88	10405.9	4862.16	39983.5	1.62236	0.000135275	0.00599531	58.9103	5.88045	up
C40H50N8O10	Dermorphin	Amino acid and Its metabolites	Small Peptide	77614-16-5	5.34901e+06	6.87655e+06	5.85808e+06	5.05385e+06	3.73076e+06	3.11606e+06	2.32857e+06	5.29009e+06	1.25426	0.0325335	0.13116	1.5995	0.677618	up
C11H19NO3	N-Heptanoylhomoserine lactone	Aldehyde,Ketones,Esters	Esters	177158-20-2	1.23722e+07	1.32245e+07	8.32826e+06	1.25436e+07	144875	79495.1	270972	302063	1.6486	0.00193661	0.0250828	58.2747	5.8648	up
C11H19N5S	Cybutryne	Heterocyclic compounds	Heterocyclic compounds	28159-98-0	1.14183e+07	1.25282e+07	1.163e+07	1.01883e+07	165450	121127	96783.3	320063	1.66019	0.000150807	0.00621713	65.06	6.0237	up
C23H32N6O4S	Vardenafil	Benzene and substituted derivatives	Benzene and substituted derivatives	224785-90-4 | 224789-15-5	3.69658e+06	3.1375e+06	2.68073e+06	2496989	129389	131743	132280	134061	1.67451	0.00173036	0.0233599	22.7724	4.50921	up
C7H11N3O3	Secnidazole	Heterocyclic compounds	Heterocyclic compounds	3366-95-8	6.44306e+07	6.97212e+07	6.52371e+07	6.5492e+07	3.81171e+07	4.32299e+07	4.80538e+07	5.09868e+07	1.55234	0.00225287	0.0269081	1.4684	0.554243	up
C8H8O5	3,4-Dihydroxy-5-methoxybenzoic acid	Benzene and substituted derivatives	Benzene and substituted derivatives	3934-84-7	7.02067e+06	8.56121e+06	7.37889e+06	6.59219e+06	5.58726e+06	6.0193e+06	5.37724e+06	6.26619e+06	1.3893	0.0252497	0.111787	1.2711	0.346072	up
C15H14O4	Yangonin	Aldehyde,Ketones,Esters	Ketones	500-62-9	2.83938e+06	2.78467e+06	2667364	2.18176e+06	134250	142262	141501	142569	1.67623	0.00048059	0.0117362	18.6827	4.22363	up
C12H17NO3	Cerulenin	Heterocyclic compounds	Heterocyclic compounds	17397-89-6	6.18623e+06	6.54087e+06	5.67939e+06	5.58682e+06	1.32635e+06	1.48398e+06	984330	1.4023e+06	1.65863	2.38e-05	0.00268408	4.6168	2.20689	up
C17H22N2O3	trichostatin A	Heterocyclic compounds	Heterocyclic compounds	58880-19-6	4.63006e+06	4.99168e+06	3.36989e+06	4.70807e+06	750791	663419	2.77834e+06	2.04126e+06	1.34967	0.00505104	0.0436164	2.83931	1.50554	up
C9H10O	2-Phenylpropanal	Benzene and substituted derivatives	Benzene and substituted derivatives	93-53-8	8.21091e+06	1.44519e+07	7.44614e+06	6.37441e+06	2.49456e+06	2.72085e+06	72733.3	6.39873e+06	1.01558	0.0358404	0.138614	3.12174	1.64235	up
C17H25N3O	[6-(4-Imidazol-1-yl-phenoxy)-hexyl]-dimethyl-amine	Heterocyclic compounds	Heterocyclic compounds	769917-29-5	428717	328553	204611	553732	32940.5	44377.1	35803.5	38526.3	1.63283	0.0192571	0.0939023	9.99432	3.32111	up
C16H20N2O	Huperzine b	Heterocyclic compounds	Heterocyclic compounds	103548-82-9	212946583	2.03808e+08	2.10346e+08	208302196	46089.5	56437.8	893878	7.67899e+06	1.52145	3.26e-10	1.25e-06	96.2957	6.5894	up
C41H72O5	1-Stearoyl-2-arachidonoylglycerol	GL	DG	65914-84-3	3.07573e+06	4.89159e+06	5.74584e+06	4.85351e+06	780217	936987	1.00582e+06	1.08644e+06	1.63403	0.00672192	0.0517507	4.87384	2.28506	up
C27H48N2	Cycloprotobuxine C	Alcohol and amines	Polyamines	1936-70-5	2.74528e+06	3.23678e+06	3.40454e+06	5.3218e+06	2.16432e+06	740440	2.84868e+06	1.2414e+06	1.2005	0.040786	0.150504	2.10275	1.07228	up
C22H29N3S2	Thiethylperazine	Heterocyclic compounds	Heterocyclic compounds	1420-55-9	2.07587e+07	2.12171e+07	2.09991e+07	2.0062e+07	1.51069e+07	1.64393e+07	1.69261e+07	1.84855e+07	1.51198	0.00667378	0.0515872	1.24014	0.310502	up
C18H21FN2O	1-[1-(4-fluorophenyl)-2,5-dimethyl-1H-pyrrol-3-yl]-2-(pyrrolidin-1-yl)ethan-1-one	Aldehyde,Ketones,Esters	Ketones	314245-33-5	2.22475e+08	2.27644e+08	2.23245e+08	2.02161e+08	2.78445e+07	3.72919e+07	768536	6.31195e+06	1.39532	4.96e-06	0.00115141	12.1235	3.59974	up
C23H45NO4	Carnitine C16:0	Alkaloids	Alkaloids	2364-67-2	6.51096e+06	9.3755e+06	5.93968e+06	6.6221e+06	3.48449e+06	4.02361e+06	2.83375e+06	3.74687e+06	1.53518	0.0140081	0.0776112	2.01922	1.0138	up
C14H21N3O2S	Sumatriptan	Heterocyclic compounds	Heterocyclic compounds	103628-46-2	1.07502e+06	1.03007e+06	981578	2.2254e+06	74612.9	74612.9	74609.5	75006.8	1.65592	0.0249233	0.110597	17.7755	4.15182	up
C11H14O2	4-tert-Butylbenzoic acid	Benzene and substituted derivatives	Benzene and substituted derivatives	98-73-7	1.22617e+07	1.16373e+07	1.0576e+07	9.1411e+06	1.14713e+06	1.23667e+06	2.52364e+06	374698	1.54343	6.39e-05	0.00452664	8.25727	3.04566	up
C18H24O5	Bis(2-methylpropanoyloxy)-9,10-epoxy-p-mentha-1,3,5-triene	Benzene and substituted derivatives	Phenolics	22518-06-5	3.88814e+07	3.97472e+07	3.37999e+07	3.98242e+07	2.14725e+07	2.40345e+07	2.46134e+07	2.86068e+07	1.56284	0.000634765	0.0136724	1.54216	0.624949	up
C22H29FO4	Fluorometholone	Aldehyde,Ketones,Esters	Ketones	426-13-1	3.91627e+06	4.16736e+06	4.07787e+06	3.64413e+06	258078	345879	693185	566734	1.6288	5.59e-07	0.000238184	8.47998	3.08406	up
C23H27N	Butenafine	Benzene and substituted derivatives	Benzene and substituted derivatives	101828-21-1	6.44755e+06	5.85605e+06	5.67474e+06	5.3046e+06	614801	673228	489906	73708.6	1.52371	1.01e-05	0.00154832	12.5742	3.6524	up
C12H15NO4	3-Hydroxycarbofuran	Heterocyclic compounds	Heterocyclic compounds	16655-82-6	5.64809e+07	5.21933e+07	5.35124e+07	5.82097e+07	4.72716e+07	2.71639e+07	2.30364e+07	3.24531e+07	1.38591	0.0200449	0.0969131	1.69633	0.762421	up
C16H24NO5+	[2-(3,5-Dimethoxy-4-hydroxycinnamoyloxy)ethyl]trimethylaminium	Benzene and substituted derivatives	Benzene and substituted derivatives	84123-22-8	1.45546e+06	669954	533324	961928	31714.7	31761.8	28460.4	25678.9	1.6565	0.0232535	0.106771	30.7839	4.9441	up
C9H18N2O4	Meprobamate	Aldehyde,Ketones,Esters	Esters	57-53-4	6.07654e+06	7.89818e+06	5.70772e+06	4.36315e+06	977280	802946	1.48511e+06	75047.2	1.36854	0.00289528	0.0320824	7.19846	2.84769	up
C10H19NO4	Carnitine C3:0	FA	CAR	17298-37-2	8.12354e+06	8.64022e+06	6.9088e+06	6.71034e+06	141032	67192.1	7547.94	303293	1.55073	0.000446597	0.0111185	58.5339	5.8712	up
C24H30N2O2	Doxapram	Benzene and substituted derivatives	Benzene and substituted derivatives	309-29-5	4.61483e+08	4.85011e+08	4.05455e+08	4.58867e+08	2.86151e+08	3.25217e+08	3.49252e+08	3.6908e+08	1.48867	0.00271988	0.0309437	1.36182	0.445539	up
C19H30O5	Idebenone	Benzene and substituted derivatives	Benzene and substituted derivatives	58186-27-9	1.34584e+06	1.31684e+06	1.35783e+06	1.09018e+06	62156.3	62156.3	62156.3	62156.3	1.67692	0.000305385	0.00893774	20.5558	4.36148	up
C15H23N5O3	Arg-Phe	Amino acid and Its metabolites	Small Peptide	1238-09-1	1.18729e+06	1.24286e+06	1.14877e+06	1.34123e+06	48871.1	47905.2	46586.2	45822.5	1.67793	9.65e-05	0.0056072	26.007	4.70083	up
C20H34O5	13,14-Dihydro-15-keto-pgf2alpha	Hormones and hormone related compounds	Hormones and hormone related compounds	27376-76-7	9.4233e+06	1.27865e+07	9.22937e+06	1.27626e+07	6.87185e+06	8.46984e+06	7.8744e+06	8.45706e+06	1.3271	0.0445601	0.159072	1.39556	0.480842	up
C47H90O6	2,3-di(tetradecanoyloxy)propyl hexadecanoate	GL	TG	60138-13-8 | 115144-39-3	1.44231e+08	1.76285e+08	1.84113e+08	2.27316e+08	4.2166e+07	6.50116e+07	8.02891e+07	1.11756e+08	1.45475	0.00317475	0.0332166	2.44616	1.29052	up
C18H24N4O4	Tert-butyl 4-((3-(pyridin-4-yl)-1,2,4-oxadiazol-5-yl)methoxy)piperidine-1-carboxylate	Organic acid and Its derivatives	Organic acid and Its derivatives	857652-30-3	1.99439e+07	2.16802e+07	1.89201e+07	1.94731e+07	1.2222e+07	5.64149e+06	1.62878e+07	9.07739e+06	1.29682	0.0232473	0.106771	1.85102	0.888322	up
C4H6N2O2S	Zapa	Organic acid and Its derivatives	Organic acid and Its derivatives	92138-10-8	6.64089e+07	7.08903e+07	6.9374e+07	6.40657e+07	4.2743e+07	5.1368e+07	4.95852e+07	5.26464e+07	1.56559	0.000733148	0.0147397	1.37891	0.463529	up
C21H28O2	Ethisterone	CoEnzyme and vitamins	CoEnzyme and vitamins	-	2.28691e+07	2.70247e+07	3.08968e+07	2.05784e+07	1.26642e+07	1.43441e+07	1.5385e+07	1.78429e+07	1.47546	0.0132164	0.0749583	1.68286	0.750914	up
C19H42N+	Cetrimonium	Others	Others	-	3.68262e+08	363075446	3.3346e+08	3.72007e+08	8.59983e+07	1.76759e+07	9.06513e+07	1.34044e+07	1.46758	0.000172447	0.00675856	6.91669	2.79008	up
C19H21NS	Pizotifen	Heterocyclic compounds	Heterocyclic compounds	-	9.62107e+07	9.99654e+07	8.17816e+07	9.64463e+07	9.78075e+06	1.25335e+07	848896	6.32153e+06	1.49234	8.88e-06	0.00147995	12.6982	3.66656	up
C48H84NO8P	1-octadecanoyl-2-(4Z,7Z,10Z,13Z,16Z,19Z-docosahexaenoyl)-sn-glycero-3-phosphocholine	GP	PC	-	2.60076e+06	3.5244e+06	3.51034e+06	3.50632e+06	1.0207e+06	548180	862602	1.94361e+06	1.46633	0.0014405	0.0213083	3.00378	1.58678	up
C9H17N3O6	Thr-Ser-Gly	Amino acid and Its metabolites	Small Peptide	-	6.60684e+07	6.37773e+07	5.9389e+07	6.70852e+07	61566.5	47039.4	801013	5.99586e+06	1.48091	1.99e-07	0.00012703	37.1183	5.21406	up
C16H26N6O5	His-Asn-Ile	Amino acid and Its metabolites	Small Peptide	-	2.21412e+08	2.22278e+08	2.32722e+08	2.31315e+08	143808458	1.44401e+08	1.41475e+08	1.73386e+08	1.61186	0.000817556	0.0157513	1.50518	0.589931	up
C5H9NO3	(2S,3R)-3-hydroxypyrrolidinium-2-carboxylate	Organic acid and Its derivatives	Organic acid and Its derivatives	-	4.57962e+06	4.41956e+06	4.95396e+06	3.60034e+06	546155	653267	614845	551020	1.67042	0.000856123	0.0160116	7.42129	2.89167	up
C6H11NO2	Nipecotic acid	Organic acid and Its derivatives	Organic acid and Its derivatives	-	3.84609e+07	3.89267e+07	4.11476e+07	4.035e+07	3.52262e+07	3.64605e+07	3.80145e+07	3.45135e+07	1.39908	0.0107275	0.0667683	1.10173	0.139768	up
C28H40N2O9	antimycin A1	Benzene and substituted derivatives	Benzene and substituted derivatives	-	1.08689e+07	1.00404e+07	1.06564e+07	9.1475e+06	192773	192754	192773	186814	1.67799	0.000126529	0.00599531	53.2118	5.73368	up
C50H94NO8P	PC(22:0/20:3(8Z,11Z,14Z))	GP	PC	-	6.59446e+06	7.84142e+06	1.1395e+07	1.37659e+07	2.60106e+06	4.12067e+06	4.40121e+06	6.34987e+06	1.35573	0.0350243	0.136467	2.2662	1.18027	up
C24H34N4O9	Phe-Glu-Val-Glu	Amino acid and Its metabolites	Small Peptide	-	1.99951e+08	1.90471e+08	2.09981e+08	2.25868e+08	9.86657e+07	1.08709e+08	1.35505e+08	1.62735e+08	1.46329	0.00564733	0.0467458	1.63419	0.708577	up
C13H23N3O4S1	Ala-Pro-Met	Amino acid and Its metabolites	Small Peptide	-	1.54288e+06	1.30073e+06	1.39015e+06	1.36205e+06	67787.2	67991.2	68436.7	67994.4	1.67791	0.000126933	0.00599531	20.557	4.36156	up
C8H9NO2	4-(Aminomethyl)benzoic acid	Organic acid and Its derivatives	Organic acid and Its derivatives	-	2.13097e+07	3.26134e+07	3.2815e+07	2.8929e+07	18394255	1.8961e+07	1.07406e+07	1.55825e+07	1.3957	0.00929886	0.0620032	1.81642	0.8611	up
C9H13NO2	Pyrithyldione	Aldehyde,Ketones,Esters	Ketones	-	3.68809e+06	2.10049e+06	2.47093e+06	2.45276e+06	999707	772333	2.45857e+06	1.37225e+06	1.22392	0.0464918	0.163983	1.91193	0.935028	up
C5H7NO	2,4-Dimethyloxazole	Heterocyclic compounds	Heterocyclic compounds	-	2.62507e+06	2.8327e+06	2.77869e+06	2.67854e+06	7254	33159.8	58055	162643	1.57576	2.78e-08	5.33e-05	41.802	5.3855	up
C24H42N10O11	Glu-Ser-Gln-Arg-Gln	Amino acid and Its metabolites	Small Peptide	-	1.06179e+07	7.75236e+06	9.70225e+06	8.99616e+06	1.28497e+06	1.34236e+06	3.00821e+06	2.46834e+06	1.58674	0.000123206	0.00599531	4.57419	2.19352	up
C14H21N3O8	Pro-Glu-Asp	Amino acid and Its metabolites	Small Peptide	-	1.61171e+06	2.04206e+06	1.73831e+06	1.6125e+06	106266	105287	105734	111561	1.67629	0.000509977	0.0119334	16.3335	4.02976	up
C24H30N2O3	Chromafenozide	Others	Medicine	-	3.47129e+06	4.50035e+06	3.20871e+06	2.22362e+06	806119	679056	40651.2	791211	1.28845	0.0057155	0.0467458	5.78495	2.53231	up
C29H50O2	Vitamin E	CoEnzyme and vitamins	CoEnzyme and vitamins	-	9.99218e+07	9.48277e+07	1.05155e+08	1.22689e+08	2.86196e+07	2.96229e+07	9.37887e+07	4.79821e+07	1.31298	0.0283866	0.120392	2.11283	1.07917	up
C25H40N8O8	Tyr-Lys-Asp-Arg	Amino acid and Its metabolites	Small Peptide	-	6.25344e+07	5.0394e+07	5.21829e+07	4.70457e+07	1.79999e+07	1.30038e+07	1.62212e+07	243434	1.10551	0.000257698	0.00834862	4.46944	2.16009	up
C15H23N3O8	Pro-Glu-Glu	Amino acid and Its metabolites	Small Peptide	-	837228	840718	773567	836985	37408.5	37032.1	41733	41548.6	1.67789	1.77e-05	0.00239972	20.8499	4.38197	up
C35H58N4O5S	N-[5-[5-[(3aS,6aR)-2-oxo-1,3,3a,4,6,6a-hexahydrothieno[3,4-d]imidazol-4-yl]pentanoylamino]pentyl]-7-[(1R,2S)-2-[(E,3S)-3-hydroxyoct-1-enyl]-5-oxocyclopent-3-en-1-yl]heptanamide	Hormones and hormone related compounds	Hormones and hormone related compounds	-	4.16979e+06	4.60647e+06	3.53715e+06	3.6246e+06	791496	982160	1.94113e+06	726494	1.54785	0.000284783	0.00853015	3.58861	1.84342	up
C37H70NO8P	1,2-Dipalmitoleoyl-sn-glycero-3-phosphoethanolamine	GP	PE	-	2.09587e+06	1.8957e+06	1.7997e+06	2.70294e+06	611717	264614	1.5997e+06	1.39499e+06	1.15835	0.0269043	0.116292	2.19431	1.13377	up
C25H27N5O5	Trp-Trp-Ser	Amino acid and Its metabolites	Small Peptide	-	4.48143e+06	4.99992e+06	3.46677e+06	4.09998e+06	2.89141e+06	3.60635e+06	2.50337e+06	1.25883e+06	1.16293	0.0329819	0.13255	1.66162	0.732586	up
C47H92NO8P	1-eicosanoyl-2-(13Z-docosenoyl)-sn-glycero-3-phosphoethanolamine	GP	PE	-	9.24114e+06	1.40985e+07	1.70168e+07	7.37908e+06	670322	1.71691e+06	5.28758e+06	7.45287e+06	1.21054	0.0269867	0.116474	3.15551	1.65787	up
C25H30N4O4	Phe-Val-Trp	Amino acid and Its metabolites	Small Peptide	-	701021	660458	589358	612440	51102.2	50828.7	50660.3	50581.7	1.67732	0.000165427	0.00665497	12.6162	3.65721	up
C15H27N7O5	Pro-Arg-Asn	Amino acid and Its metabolites	Small Peptide	-	722160	813230	846591	787838	54845.3	55926.1	55016.3	55258.1	1.67775	0.000100016	0.00572333	14.3401	3.84198	up
C48H90NO8P	PC(22:0/18:3(6Z,9Z,12Z))	GP	PC	-	3.85973e+06	6.61203e+06	4.67245e+06	6.82064e+06	1.81045e+06	769726	3.23919e+06	1.98477e+06	1.36311	0.00905262	0.061213	2.81452	1.49289	up
C51H101O8P	[(2R)-2,3-bis[(22-methyltricosanoyl)oxy]propoxy]phosphonic acid	GP	PA	-	3.51262e+06	1.41941e+06	1.6475e+06	2.61936e+06	326731	496437	382112	401544	1.5975	0.0286215	0.121254	5.72489	2.51725	up
C19H23N3O	Benzydamine	Benzene and substituted derivatives	Benzene and substituted derivatives	-	5.35705e+07	7.55686e+07	8.96337e+07	7.8608e+07	169871	6.85162e+06	63790.2	918546	1.49968	0.00178422	0.0235886	37.1548	5.21548	up
C16H31N5O5	Lys-Ile-Asn	Amino acid and Its metabolites	Small Peptide	-	2.09254e+07	2.17044e+07	2.15696e+07	3.33267e+07	1.39543e+07	8.77838e+06	680993	5.22421e+06	1.18712	0.00571963	0.0467458	3.4055	1.76787	up
C34H64NO8P	PE-NMe(14:1(9Z)/14:1(9Z))	GP	PE	-	1.11441e+08	2.1876e+08	1.46323e+08	1.06994e+08	4.09058e+07	2.68439e+07	4.56152e+07	3.97078e+07	1.56895	0.0237182	0.108128	3.81203	1.93056	up
C40H72NO8P	PE-NMe(14:0/20:4(5Z,8Z,11Z,14Z))	GP	PE	-	3.09645e+07	2.7786e+07	2.34483e+07	3.01517e+07	1.31444e+07	4.18924e+06	1.35427e+07	1.24339e+07	1.38372	0.00107274	0.0182794	2.59408	1.37522	up
C17H34N4O4S1	Met-Lys-Leu	Amino acid and Its metabolites	Small Peptide	-	905022	1.0413e+06	803901	878190	5380.87	11749.3	19908.8	5384.15	1.65429	0.000350865	0.00976889	85.5291	6.41834	up
C39H70NO8P	PE-NMe2(14:1(9Z)/18:3(6Z,9Z,12Z))	GP	PE	-	3.00282e+06	5.35974e+06	1.01411e+07	5.34905e+06	1.07388e+06	165681	1.50457e+06	2.11873e+06	1.29023	0.0460231	0.162929	4.90508	2.29428	up
C45H72NO8P	PE-NMe2(20:5(5Z,8Z,11Z,14Z,17Z)/18:4(6Z,9Z,12Z,15Z))	GP	PE	-	466174	467037	500709	721104	285618	313553	478825	149940	1.17101	0.044349	0.1586	1.755	0.811469	up
C37H71O8P	1-(11Z-eicosenoyl)-2-tetradecanoyl-glycero-3-phosphate	GP	PA	-	1.01644e+07	5.61811e+06	8.6483e+06	7.80988e+06	2.6827e+06	2.74671e+06	6.67052e+06	2.5622e+06	1.34277	0.0190537	0.0931784	2.19891	1.13679	up
C10H10N2	1-Benzylimidazole	Benzene and substituted derivatives	Benzene and substituted derivatives	-	1.75524e+08	1.5087e+08	1.47651e+08	1.77324e+08	1.67787e+07	2.32864e+07	764386	6.24706e+06	1.44644	1.37e-05	0.0019498	13.8364	3.79039	up
C28H50O4	(2R,3S,5S,8R,9S,10S,13S,17R)-17-[(2S,3R,4R,5S)-3,4-dihydroxy-5,6-dimethylheptan-2-yl]-10,13-dimethyl-2,3,4,5,6,7,8,9,11,12,14,15,16,17-tetradecahydro-1H-cyclopenta[a]phenanthrene-2,3-diol	Aldehyde,Ketones,Esters	Ketones	-	1.59587e+06	1.21184e+06	1.25012e+06	1.5292e+06	22350.2	22960.1	32932.4	17166.7	1.6716	0.000755874	0.0150156	58.5585	5.87181	up
C20H38N6O7	Gln-Ser-Ile-Lys	Amino acid and Its metabolites	Small Peptide	-	1.36626e+07	1.20994e+07	1.29851e+07	1.32378e+07	1.13305e+07	8.98129e+06	1.03644e+07	1.23183e+07	1.24393	0.0426897	0.154846	1.20911	0.273944	up
C15H30N4O4S1	Ile-Cys-Lys	Amino acid and Its metabolites	Small Peptide	-	430154	410820	515657	420291	20444.5	20444.5	20444.5	20444.5	1.67715	0.000402584	0.010606	21.7286	4.44152	up
C10H10N2	1,5-Naphthalenediamine	Benzene and substituted derivatives	Benzene and substituted derivatives	-	1.98959e+07	3.24669e+07	1.41047e+07	2.4735e+07	5.57631e+06	4.62704e+06	6.04734e+06	351881	1.28563	0.0127525	0.0736365	5.49328	2.45767	up
C10H20N4O4	Asparaginyl-Lysine	Amino acid and Its metabolites	Small Peptide	-	3.90454e+07	3.8555e+07	4.21753e+07	3.72552e+07	3.88363e+06	4.4435e+06	2.96564e+06	1.06375e+06	1.60706	4.35e-07	0.000232868	12.7083	3.6677	up
C14H12O3	Resveratrol	Benzene and substituted derivatives	Benzene and substituted derivatives	-	3.36727e+06	4.67179e+06	4.86217e+06	3.50878e+06	1.36039e+06	1.97439e+06	1.58026e+06	1.46598e+06	1.59742	0.00457858	0.0408239	2.57169	1.36272	up
C47H90O6	TG(12:0/14:0/18:0)	GL	TG	-	1.23543e+08	6.51633e+07	7.22373e+07	6.46901e+07	2.41067e+07	2.77845e+07	3.40891e+07	4.76895e+07	1.44811	0.0360057	0.138726	2.4361	1.28458	up
C57H98O6	TG(14:1(9Z)/18:0/22:5(4Z,7Z,10Z,13Z,16Z))	GL	TG	-	2.9396e+06	1.89372e+06	2.76427e+06	2.68654e+06	1.37488e+06	1.00532e+06	1.71487e+06	2.24346e+06	1.22502	0.0311704	0.128575	1.62248	0.6982	up
C47H90O6	TG(10:0/20:0/i-14:0)	GL	TG	-	1.30185e+08	1.69481e+08	1.70652e+08	2.3822e+08	3.92771e+07	3.94135e+07	5.50693e+07	1.03454e+08	1.47436	0.00651013	0.0507314	2.98692	1.57866	up
C49H86O6	[(2S)-3-tetradecanoyloxy-2-[(Z)-tetradec-9-enoyl]oxypropyl] (9Z,12Z,15Z)-octadeca-9,12,15-trienoate	GL	TG	-	9.06945e+07	1.03567e+08	1.19133e+08	1.39696e+08	1.38727e+07	2.37243e+07	4.42779e+07	5.24211e+07	1.4527	0.0013036	0.020568	3.37382	1.75438	up
C47H90O6	TG(10:0/20:0/14:0)	GL	TG	-	1.07553e+08	1.18329e+08	103911275	1.40755e+08	6.91278e+07	7.82623e+07	8.91769e+07	7.45569e+07	1.49403	0.0100985	0.064637	1.51241	0.596854	up
C28H46O	(3S,10R,13R)-17-[(2R)-5,6-dimethylhept-5-en-2-yl]-10,13-dimethyl-2,3,4,7,8,9,11,12,14,15,16,17-dodecahydro-1H-cyclopenta[a]phenanthren-3-ol	Alcohol and amines	Alcohols	-	1.53941e+07	3.15578e+07	2.2619e+07	3.47772e+07	7.30874e+06	1.42173e+07	1.81944e+06	1.36133e+07	1.18659	0.0228103	0.10524	2.82337	1.49742	up
C22H34N8O6	Asn-Phe-Ala-Arg	Amino acid and Its metabolites	Small Peptide	-	1705369388	1049479756	1149516876	1640732000	3.339e+08	4.03288e+08	5.4263e+08	844372226	1.4569	0.0073209	0.0545016	2.61045	1.3843	up
C46H88O6	TG(14:0/14:0/15:0)	GL	TG	-	1.46888e+07	1.16773e+07	9.29944e+06	9.52258e+06	2.82895e+06	1.02466e+06	6.34483e+06	7.44572e+06	1.20385	0.013049	0.0744493	2.56108	1.35675	up
C49H96O5	[(2S)-2-docosanoyloxy-3-hydroxypropyl] 22-methyltricosanoate	GL	DG	-	3.53653e+07	2.69403e+07	1.72905e+07	1.46177e+07	1.57976e+06	7.89141e+06	3.556e+06	9.44243e+06	1.37767	0.0255869	0.112629	4.19295	2.06796	up
C50H90O6	[(2S)-2-pentadecanoyloxy-3-tetradecanoyloxypropyl] (6Z,9Z,12Z)-octadeca-6,9,12-trienoate	GL	TG	-	1.33683e+07	1.09841e+07	1.25514e+07	1.60828e+07	264223	3.17e+06	5.00156e+06	9.55447e+06	1.09953	0.0126351	0.073305	2.94529	1.55841	up
C50H88O6	[(2S)-2-pentadecanoyloxy-3-[(Z)-tetradec-9-enoyl]oxypropyl] (6Z,9Z,12Z)-octadeca-6,9,12-trienoate	GL	TG	-	5.39569e+07	6.3913e+07	7.02346e+07	7.27108e+07	2.27399e+07	2.77062e+07	3.37027e+07	5.13197e+07	1.40831	0.00784555	0.0561391	1.92528	0.94507	up
C33H62O5	1-Myristoyl-2-palmitoleoyl-sn-glycerol	GL	DG	-	2.84785e+06	3.53673e+06	2.80434e+06	3.2895e+06	731896	607436	1.16111e+06	1.31815e+06	1.56784	0.000118273	0.00599531	3.26781	1.70832	up
C52H96O6	[(2S)-2-hexadecanoyloxy-3-pentadecanoyloxypropyl] (9Z,12Z)-octadeca-9,12-dienoate	GL	TG	-	1.55689e+06	3.3996e+06	2.78043e+06	2.58812e+06	592378	1.11412e+06	504165	1.46659e+06	1.3908	0.0141399	0.0782286	2.80781	1.48945	up
C53H90O6	TG(14:1(9Z)/14:1(9Z)/22:4(7Z,10Z,13Z,16Z))	GL	TG	-	1.38049e+08	2.02741e+08	1.83263e+08	2.581e+08	3.48741e+07	7.68188e+07	8.44606e+07	1.102e+08	1.38823	0.00962812	0.0629404	2.55311	1.35225	up
C48H92O6	TG(i-24:0/i-13:0/8:0)	GL	TG	-	1.91605e+07	1.76485e+07	2.04155e+07	1.52384e+07	1.41675e+06	9.72725e+06	4.54689e+06	1.12941e+07	1.23244	0.00916302	0.06144	2.6853	1.42508	up
C49H94O6	TG(i-21:0/i-17:0/8:0)	GL	TG	-	9.68698e+07	1.05137e+08	111401376	1.12886e+08	3.71684e+07	6.83127e+07	2.10554e+07	7.34008e+07	1.29798	0.0163788	0.0848078	2.13214	1.0923	up
C13H21N5O6	Pro-Asn-Asn	Amino acid and Its metabolites	Small Peptide	-	7.66641e+06	5.53297e+06	5.91642e+06	6.60559e+06	4.90798e+06	4.20143e+06	5.2898e+06	5.54807e+06	1.24218	0.0470567	0.165367	1.28947	0.366777	up
C52H92O6	TG(14:1(9Z)/15:0/20:3(5Z,8Z,11Z))	GL	TG	-	6.32948e+07	6.36688e+07	6.13067e+07	6.46224e+07	5.39697e+07	5.44025e+07	5.6516e+07	5.99225e+07	1.47752	0.00768115	0.0555937	1.12491	0.169814	up
C49H94O5	1-Behenoyl-2-nervonoyl-sn-glycerol	GL	DG	-	2.86351e+06	4.96108e+06	3.23294e+06	3.32099e+06	708107	1.32311e+06	3.34929e+06	1.4389e+06	1.21979	0.0442392	0.158369	2.10847	1.0762	up
C58H94O6	TG(15:0/22:6(4Z,7Z,10Z,13Z,16Z,19Z)/18:3(6Z,9Z,12Z))	GL	TG	-	1.81594e+06	1.1844e+06	1.04917e+06	1.70663e+06	97254.4	531354	974383	807324	1.0995	0.0209969	0.0992629	2.38813	1.25588	up
C37H70O6	TG(10:0/16:0/8:0)	GL	TG	-	1.09467e+07	1.06793e+07	1.11789e+07	1.08422e+07	614158	3.94161e+06	4.6961e+06	4.09485e+06	1.29862	0.00349846	0.0350211	3.27024	1.7094	up
C27H50N8O9	Lys-Ile-Gln-Asp-Lys	Amino acid and Its metabolites	Small Peptide	-	4.3018e+07	4.91076e+07	4.07944e+07	4.63753e+07	2.35709e+07	3.1707e+07	3.08213e+07	3.31761e+07	1.49584	0.00191452	0.0249669	1.50321	0.588043	up
C29H44N6O9	Phe-Ile-Asp-Leu-Asn	Amino acid and Its metabolites	Small Peptide	-	8.52704e+07	99624573	150348581	9.729e+07	9.14755e+07	4.05967e+07	6.56245e+07	5.18826e+07	1.23504	0.0477522	0.167198	1.73305	0.793314	up
C26H44N6O6	Lys-Val-Tyr-Lys	Amino acid and Its metabolites	Small Peptide	-	1.8121e+08	1.06462e+08	1.2814e+08	9.19831e+07	8.77481e+06	1.26727e+07	1.04078e+07	2.14304e+06	1.57331	0.00852299	0.0586607	14.9359	3.90071	up
C47H82O5	DG(22:0/22:5(4Z,7Z,10Z,13Z,16Z)/0:0)	GL	DG	-	1.76674e+06	3.17652e+06	2.25716e+06	1.94484e+06	584663	1.17498e+06	468761	640754	1.51397	0.00879696	0.0602278	3.18744	1.6724	up
C41H68O5	DG(18:3(6Z,9Z,12Z)/20:3(5Z,8Z,11Z)/0:0)	GL	DG	-	308404	662678	554925	578755	188679	178149	212223	279660	1.4703	0.0218715	0.102387	2.45107	1.29341	up
C6H14N2O2	L-Lysine	Amino acid and Its metabolites	Amino acids	56-87-1	7.99851e+07	8.08213e+07	7.56088e+07	7.80462e+07	4.6518e+07	4.092e+07	4.455e+07	4.40349e+07	1.66367	7.35e-07	0.00027535	1.78648	0.837119	up
C12H19NO4	3-Oxo-octanoic acid (2-oxo-tetrahydro-furan-3-YL)-amide	Aldehyde,Ketones,Esters	Esters	147795-39-9	1.4647e+08	1.73331e+08	1.50399e+08	1.67008e+08	48184.7	4.78588e+07	2.17194e+06	1.55164e+07	1.23567	0.000121986	0.00599531	9.71422	3.2801	up
C4H9NO3	L-Homoserine	Amino acid and Its metabolites	Amino acids	672-15-1	1.39083e+08	1.43728e+08	1.33844e+08	1.31298e+08	1.07488e+07	1.88672e+07	1.22136e+07	1.57538e+07	1.66432	1.74e-07	0.00012703	9.5158	3.25032	up
C6H12O2	4-Methylvaleric Acid	Organic acid and Its derivatives	Organic acid and Its derivatives	646-07-1	7.86633e+07	7.12434e+07	6.30412e+07	7.33834e+07	5.0251e+07	5.52548e+07	5.66454e+07	5.69103e+07	1.50267	0.00795664	0.0563576	1.30708	0.38635	up
C9H13N2O9P	Uridine-5'-monophosphate	Nucleotide and Its metabolites	Nucleotide and Its metabolites	58-97-9	1.38669e+06	1.23167e+06	1.2551e+06	1.17212e+06	379455	426457	391480	251719	1.63201	6.53e-06	0.00119284	3.48185	1.79985	up
C21H23NO4	Fmoc-L-leucine	Amino acid and Its metabolites	Amino acid derivatives	35661-60-0	6.44268e+07	6.99148e+07	6.80221e+07	6.30171e+07	2.6479e+07	1.97695e+07	72158.5	2.26887e+06	1.13754	0.00257125	0.0296933	5.46169	2.44935	up
C7H11N3O	N-Acetylhistamine	Alcohol and amines	Amines	673-49-4	4.82849e+07	3.87717e+07	4.82738e+07	4.01593e+07	3.19437e+07	1.71386e+07	2.34108e+07	4.08558e+07	1.18602	0.049116	0.169955	1.54823	0.630616	up
C8H18N2O4S	4-(2-Hydroxyethyl)-1-piperazine ethanesulfonic acid	Heterocyclic compounds	Heterocyclic compounds	7365-45-9	2.38005e+07	2.31308e+07	2.32839e+07	2.01944e+07	411786	1.44272e+06	1.41064e+06	603574	1.63529	3.21e-05	0.00307416	23.3694	4.54655	up
C6H11NO4	N-methyl-L-glutamic Acid	Amino acid and Its metabolites	Amino acid derivatives	35989-16-3	9.5417e+06	1.0989e+07	1.04238e+07	9.64893e+06	104494	48417.3	860156	817107	1.51402	1.87e-06	0.000513052	22.1856	4.47155	up
C3H6O3	Lactic acid	Organic acid and Its derivatives	Organic acid and Its derivatives	50-21-5 | 26100-51-6 | 598-82-3 | 26811-96-1	8.14792e+08	7.79824e+08	7.48557e+08	7.1628e+08	6.24286e+08	6.3528e+08	7.20072e+08	6.48074e+08	1.38797	0.0117338	0.0708461	1.1643	0.219466	up
C18H36O2	16-Methylheptadecanoic acid	FA	FFA	2724-58-5	5.82591e+07	4.4764e+07	6.61558e+07	6.20594e+07	3.72363e+07	3.2512e+07	4.17459e+07	4.9416e+07	1.29416	0.0259842	0.113596	1.43706	0.523123	up
C10H17NO	N-(2-Methylpropyl)hexa-2,4-dienamide	FA	Others	65937-49-7	1.51941e+07	1.91059e+07	1.32628e+07	1.03874e+07	217273	396511	77004.9	121484	1.64298	0.00433222	0.0394531	71.3433	6.15671	up
C28H40O6	2,4,6-Trihydroxy-5-[1-(4-hydroxy-1,1,4,7-tetramethyl-1a,2,3,4a,5,6,7a,7b-octahydrocyclopropa[h]azulen-7-yl)-3-methylbutyl]benzene-1,3-dicarbaldehyde	Benzene and substituted derivatives	Benzene and substituted derivatives	142698-60-0	2.91525e+06	2.30773e+06	2.50925e+06	2.51908e+06	1.38476e+06	1.7514e+06	1.34349e+06	1.75792e+06	1.54686	0.00110869	0.0185021	1.64348	0.71675	up
C23H40NO5P	R-1 Methanandamide Phosphate	Alcohol and amines	Amines	649569-33-5	2.85699e+06	5.36866e+06	3.43299e+06	5.88793e+06	1.53482e+06	2.03855e+06	1.73307e+06	2.42204e+06	1.42942	0.0400183	0.149101	2.27038	1.18293	up
C11H20O2	2,4-Dimethyl-2-(4-methylpent-3-enyl)-1,3-dioxolane	Aldehyde,Ketones,Esters	Ketones	68258-95-7	5.99418e+06	6.89148e+06	7.26253e+06	5.32961e+06	4.08263e+06	5.24177e+06	4.66509e+06	4.26865e+06	1.40162	0.0170554	0.0869553	1.39542	0.4807	up
C21H39O7P	1-(9Z,12Z-octadecadienoyl)-glycero-3-phosphate	GP	PA	65528-85-0	1.01721e+06	1.21525e+06	1.00127e+06	1.3305e+06	5541.64	4834.53	4696.72	4643.19	1.67734	0.000748662	0.0149499	231.498	7.85485	up
C19H22O5	Gibberellin A7	Organic acid and Its derivatives	Organic acid and Its derivatives	510-75-8	4.6409e+06	4.21008e+06	5.68041e+06	4.95754e+06	989628	2.44488e+06	3.36155e+06	3.28773e+06	1.22342	0.0152124	0.0814588	1.9327	0.950617	up
C19H20N2O2	Phenylbutazone	Benzene and substituted derivatives	Benzene and substituted derivatives	50-33-9	425838	459375	413941	382396	10824.2	10705.8	10709.2	10637.2	1.67789	0.000128285	0.00599531	39.2185	5.29346	up
C17H16N4O2	Nifenazone	Aldehyde,Ketones,Esters	Ketones	2139-47-1	9.52805e+07	9.42727e+07	9.31986e+07	9.59778e+07	47878.9	41165	1.12612e+06	9.6229e+06	1.45115	1.29e-05	0.0019075	34.9444	5.12699	up
C27H44O	5alpha-Cholest-7-en-3-one	Aldehyde,Ketones,Esters	Ketones	15459-85-5	1.07276e+07	1.19399e+07	1.35318e+07	9.75886e+06	6.84403e+06	8.4821e+06	7.37893e+06	6173722	1.49326	0.00668994	0.0516081	1.59142	0.670311	up
C39H56O12	Spinoside A	Terpenoids	Triterpene	119626-74-3	7.08793e+06	7.13354e+06	7.08545e+06	7.92666e+06	4.99522e+06	5.91865e+06	5.95659e+06	6.18945e+06	1.46823	0.00420456	0.0390322	1.26772	0.342239	up
C27H37FO4	Propan-2-yl 7-{(1R,2R,3S,5S)-2-[(3R)-3-(2,3-dihydro-1H-inden-2-yl)-3-hydroxyprop-1-en-1-yl]-3-fluoro-5-hydroxycyclopentyl}hept-5-enoate	Aldehyde,Ketones,Esters	Esters	208114-93-6	6.4647e+07	8.00995e+07	6.06451e+07	6.03825e+07	3.38848e+07	5.2474e+07	4.02586e+07	4.25418e+07	1.44243	0.00767295	0.0555937	1.57115	0.651819	up
C15H17FN4O3	Enoxacin	Heterocyclic compounds	Heterocyclic compounds	74011-58-8	4.54223e+06	3.93628e+06	3.44833e+06	4.63409e+06	2.8712e+06	1.06644e+06	1.72865e+06	1.79681e+06	1.42504	0.00342151	0.0347039	2.21904	1.14994	up
C55H74MgN4O6	Bacteriochlorophyll	Others	Others	17499-98-8	3.76608e+06	5.67759e+06	4.85577e+06	4.52298e+06	803633	1.68562e+06	955287	2.36197e+06	1.49752	0.000928745	0.0166566	3.24161	1.69671	up
C11H21N5OS	Methoprotryne	Heterocyclic compounds	Heterocyclic compounds	841-06-5	2.57632e+07	2.35164e+07	2.52678e+07	2.64086e+07	510229	110796	113147	548526	1.6326	1.92e-05	0.00239972	78.7059	6.2984	up
C14H13NO2	Flindersine	Heterocyclic compounds	Heterocyclic compounds	523-64-8	5.18805e+07	4.86874e+07	4.87548e+07	4.8296e+07	4.12626e+07	2.9992e+07	3.12135e+07	2.89351e+07	1.50588	0.00734349	0.0545638	1.50391	0.58872	up
C14H19NO5	4-hydroxy-5,6-dimethoxy-3-[(E,2R)-2-methylhex-4-enoyl]-1H-pyridin-2-one	Aldehyde,Ketones,Esters	Ketones	126637-69-2	1.17015e+06	1.01971e+06	872979	914185	43030.8	23474.4	25379	23238.9	1.66724	0.000668731	0.0140876	34.5458	5.11044	up
C19H22FN3O4	Gatifloxacin	Heterocyclic compounds	Heterocyclic compounds	112811-59-3	2.0262e+07	1.83831e+07	1.43326e+07	1.70647e+07	9.98377e+06	1.02853e+07	1.30478e+07	7.52169e+06	1.43827	0.00498548	0.0433432	1.71511	0.778298	up
C14H15N3O	Ampalex	Others	Medicine	154235-83-3 | 173047-75-1 | 287399-47-7	4.93437e+06	5.86733e+06	5.00943e+06	3.31944e+06	163491	97282.4	68544.5	111318	1.66137	0.00307619	0.0326408	43.4158	5.44015	up
C45H76O7P2	Solanesyl-PP	Terpenoids	Terpenoids	146340-00-3	682695	897349	823753	1.09484e+06	553093	504885	449382	554554	1.49033	0.020631	0.0987472	1.69679	0.76281	up
C16H27N2O4P	(R)-3-Amino-4-(3-hexylphenylamino)-4-oxobutylphosphonic acid	Others	Others	909725-61-7	2.0165e+06	3.08954e+06	2.88725e+06	1.37492e+06	588908	1.26826e+06	526958	1.36208e+06	1.31668	0.0295662	0.123617	2.50072	1.32234	up
C20H30O3	Leukotriene A4	FA	Oxidized lipids	72059-45-1	56478.5	163023	143948	66262.8	8134.7	4233.19	4233.19	4233.22	1.62259	0.0320633	0.130361	20.6252	4.36634	up
C10H21NO2	Decanohydroxamic acid	Organic acid and Its derivatives	Organic acid and Its derivatives	2259-85-0	1.28028e+07	1.12957e+07	4.8125e+06	1.22445e+07	1.25169e+06	3.71575e+06	2.86167e+06	632193	1.40196	0.0156625	0.0827918	4.86397	2.28213	up
C19H22O3	Surestryl	Organic acid and Its derivatives	Organic acid and Its derivatives	15372-34-6	3.91582e+06	4.08487e+06	4.42991e+06	5.90937e+06	2.94009e+06	2.97903e+06	669951	2.33997e+06	1.15602	0.0164991	0.0848494	2.05397	1.03842	up
C13H15N3O3	Tryptophylglycine	Amino acid and Its metabolites	Small Peptide	7360-09-0	1.24912e+07	1.33861e+07	1.78211e+06	1.16302e+07	1.04732e+06	432771	1.70356e+06	579735	1.41822	0.0454376	0.161603	10.44	3.38405	up
C35H54O7	(3b,16a,21b,22a)-12-Oleanene-3,16,21,23,28-pentol-22-angeloyloxy-23-al	Aldehyde,Ketones,Esters	Esters	200492-42-8	719325	962358	818042	879765	36450.7	35463.1	36560.6	36392.9	1.67652	0.000552814	0.0124676	23.3282	4.544	up
C24H41N3O16	2-(Acetylamino)-4-O-[2-(acetylamino)-4-O-[2-(acetylamino)-2-deoxy-beta-D-glucopyranosyl]-2-deoxy-beta-D-glucopyranosyl]-2-deoxy-D-glucopyranose	Carbohydrates and Its metabolites	Sugars	-	3.04817e+07	2.13359e+07	2.17167e+07	1.95233e+07	1.09168e+07	1.11276e+07	1.44943e+07	1.69112e+07	1.41864	0.0185406	0.0918404	1.74103	0.799938	up
C6H8O6	2-Hydroxy-3-oxoadipic acid	Aldehyde,Ketones,Esters	Ketones	-	600081	656301	714690	323291	63721.8	77573.5	328782	276442	1.28113	0.013794	0.0769996	3.07342	1.61984	up
C45H90NO8P	PE-NMe(15:0/24:0)	GP	PE	-	357322	578376	560793	384634	329357	188732	185612	394962	1.19186	0.0461398	0.163042	1.71219	0.775846	up
C41H77O8P	1-(11Z,14Z-eicosadienoyl)-2-octadecanoyl-glycero-3-phosphate	GP	PA	-	940624	1.35982e+06	640765	995699	636472	481229	628686	110733	1.06967	0.0364154	0.139617	2.1199	1.084	up
C50H82NO10P	1,2-di-(7Z,10Z,13Z,16Z-docosatetraenoyl)-sn-glycero-3-phosphoserine	GP	PS	-	2.29113e+06	3.16874e+06	4.65611e+06	4.16926e+06	1.63076e+06	1.49577e+06	1.16036e+06	1.43104e+06	1.51317	0.0247795	0.110342	2.49832	1.32096	up
C7H14O	2-Methyl-3-hexanone	Aldehyde,Ketones,Esters	Ketones	-	3.53229e+07	3.70454e+07	3.01249e+07	3.07456e+07	1.01875e+07	11262237	1.07208e+07	1.76577e+06	1.36911	0.000176462	0.00675856	3.92615	1.97311	up
C5H7NO2	DL-Propargylglycine	Amino acid and Its metabolites	Amino acids	-	1.09628e+06	722011	794862	691114	50566.2	49584.3	51015.1	51287	1.67147	0.00357707	0.0357148	16.3212	4.02867	up
C50H78NO10P	PS(22:5(4Z,7Z,10Z,13Z,16Z)/22:5(4Z,7Z,10Z,13Z,16Z))	GP	PS	-	1.04363e+07	1.21832e+07	1.19973e+07	1.52833e+07	7.51072e+06	8.1798e+06	1.0138e+07	8.22118e+06	1.40552	0.0209646	0.0992629	1.46551	0.551403	up
C46H76NO10P	PS(20:4(5Z,8Z,11Z,14Z)/20:3(5Z,8Z,11Z))	GP	PS	-	1.93743e+07	2.48638e+07	2.5416e+07	2.41457e+07	1.55723e+07	1.75984e+07	1.65733e+07	2.21238e+07	1.25328	0.0338029	0.133884	1.30517	0.384239	up
C48H76NO10P	PS(20:4(5Z,8Z,11Z,14Z)/22:5(7Z,10Z,13Z,16Z,19Z))	GP	PS	-	1.9321e+07	2.08936e+07	2.28176e+07	2.26567e+07	1.79608e+07	1.87374e+07	1.69463e+07	1.82928e+07	1.42213	0.0175407	0.0881402	1.19116	0.252368	up
C7H7Cl	Benzyl chloride	Benzene and substituted derivatives	Benzene and substituted derivatives	-	1.03377e+07	1.15585e+07	1.01931e+07	1.11988e+07	1.0038e+06	17285.5	49925.5	444665	1.47926	7.9e-07	0.00027535	28.5601	4.83593	up
C45H87O13P	1,2-Dioctadecanoyl-sn-glycero-3-phospho-(1'-myo-inositol)	GP	PI	-	2.09329e+06	2.25034e+06	1.15678e+06	2.04448e+06	461726	84841.4	703830	415917	1.37415	0.00442623	0.0399298	4.52789	2.17884	up
C51H97O8P	[(2R)-3-phosphonooxy-2-[(Z)-tetracos-15-enoyl]oxypropyl] (Z)-tetracos-15-enoate	GP	PA	-	5.84045e+06	6.58379e+06	5.79003e+06	3175921	289696	2.06591e+06	2.27418e+06	1786819	1.25821	0.00801147	0.0563596	3.33357	1.73707	up
C50H78NO10P	PS(22:6(4Z,7Z,10Z,13Z,16Z,19Z)/22:4(7Z,10Z,13Z,16Z))	GP	PS	-	5.48714e+06	3.71335e+06	5.65021e+06	8.74344e+06	2.80029e+06	1.24209e+06	1.35529e+06	2.17091e+06	1.46582	0.0252458	0.111787	3.11738	1.64033	up
C23H45O8P	[(2R)-1-octanoyloxy-3-phosphonooxypropan-2-yl] 10-methylundecanoate	GP	PA	-	1.94895e+06	2.38822e+06	1.90488e+06	2.30543e+06	18873.1	20117.8	28642.5	20898	1.67576	0.000424389	0.0107756	96.5476	6.59317	up
C44H74NO10P	PS(20:4(8Z,11Z,14Z,17Z)/18:2(9Z,12Z))	GP	PS	-	2.36564e+06	2.76828e+06	1.95969e+06	2.63952e+06	1.04025e+06	1.96358e+06	151974	1.45246e+06	1.01721	0.0358647	0.138614	2.1121	1.07868	up
C46H82O13P2	Pgp(20:4(8Z,11Z,14Z,17Z)/20:1(11Z))	GP	PG-P	-	983972	1.28591e+06	1.25121e+06	1.27668e+06	1.05924e+06	678480	609801	663130	1.36557	0.0146076	0.0799765	1.5936	0.672291	up
CH2Cl2	Dichloromethane	Others	Others	-	3.83684e+07	3.18716e+07	2.69372e+07	2.8324e+07	1.35066e+07	1.84868e+07	2.47536e+07	1.59729e+07	1.40439	0.00950539	0.0628339	1.72582	0.787279	up
C47H81O8P	PA(20:5(5Z,8Z,11Z,14Z,17Z)/24:1(15Z))	GP	PA	-	3.09284e+06	3.89895e+06	3.50369e+06	3.07878e+06	1.4388e+06	2.45752e+06	1.68857e+06	2.57346e+06	1.37928	0.00934352	0.0621928	1.66385	0.734525	up
C50H78NO10P	PS(22:5(4Z,7Z,10Z,13Z,16Z)/22:5(7Z,10Z,13Z,16Z,19Z))	GP	PS	-	1.10182e+07	1.19766e+07	1.10535e+07	17238755	3.42963e+06	3.91604e+06	4.22368e+06	5.94867e+06	1.58229	0.00693338	0.0524948	2.92768	1.54976	up
C7H7ClO	4-Chloro-3-methylphenol	Benzene and substituted derivatives	Phenolics	-	3.88477e+07	4.38686e+07	3.75234e+07	3.99392e+07	3.30485e+07	2.88423e+07	3.50867e+07	3.06885e+07	1.4455	0.0056181	0.0467241	1.25467	0.327311	up
C15H16N2O	Prolyl-2-naphthylamide	Alcohol and amines	Amines	-	1.91211e+07	2.07703e+07	2.8409e+07	1.06843e+07	489715	3.53207e+06	2.11558e+06	1.58366e+06	1.52869	0.0147788	0.0800048	10.2298	3.35471	up
C45H75O8P	PA(20:3(5Z,8Z,11Z)/22:4(7Z,10Z,13Z,16Z))	GP	PA	-	1.16474e+07	1.05264e+07	9801261	1.09277e+07	2.43878e+06	5.68851e+06	7.50716e+06	5.93373e+06	1.31831	0.0105948	0.0662309	1.98917	0.992164	up
C15H31O7P	LPA(i-12:0/0:0)	GP	LPA	-	854214	1.28322e+06	1.16976e+06	1.29979e+06	142543	171645	847085	673898	1.21349	0.0210748	0.0995084	2.51039	1.32791	up
C25H39N5O8	Tyr-Glu-Val-Lys	Amino acid and Its metabolites	Small Peptide	-	2.04404e+08	1.6707e+08	1.89588e+08	1.79709e+08	1.54726e+08	1.50852e+08	1.61163e+08	1.62569e+08	1.37538	0.0323298	0.13085	1.17712	0.235256	up
C23H43O7P	LPA(20:2(11Z,14Z)/0:0)	GP	LPA	-	1.09312e+07	1.13516e+07	1.09165e+07	1.03403e+07	2.69249e+06	5.60265e+06	3.43885e+06	2.31231e+06	1.55948	0.00124787	0.0201221	3.09972	1.63214	up
C24H21NO6	jadomycin A	Heterocyclic compounds	Heterocyclic compounds	-	6.05629e+06	5.80317e+06	6.46119e+06	6.70214e+06	4.70562e+06	5.96001e+06	4.77789e+06	5.13094e+06	1.33263	0.0225251	0.104554	1.21621	0.282387	up
C27H53O12P	1-stearoyl-sn-glycero-3-phospho-1D-myo-inositol	GP	PI	-	2.75002e+06	3.45203e+06	3.19944e+06	2.87339e+06	2.4854e+06	1.75279e+06	997378	2.1696e+06	1.23717	0.0238338	0.108526	1.65761	0.729104	up
C25H49O8P	[(2R)-1-octanoyloxy-3-phosphonooxypropan-2-yl] 12-methyltridecanoate	GP	PA	-	1.20937e+06	1.15497e+06	1.60177e+06	1.13585e+06	16724.6	17254	15847.5	15700.3	1.67667	0.00142589	0.0213083	77.861	6.28283	up
C5H5ClO3	(2E)-3-chloro-2-hydroxypenta-2,4-dienoic acid	Organic acid and Its derivatives	Organic acid and Its derivatives	-	7.19683e+07	8.33901e+07	8.36669e+07	7.55331e+07	2.65189e+07	2.52576e+07	3.70038e+07	6.39114e+07	1.39772	0.0157421	0.0827918	2.06009	1.04271	up
C23H22O11	Kaempferol 3-(2''-acetylrhamnoside)	Flavonoids	Flavonoid	-	3.06365e+06	4.05194e+06	3.21745e+06	2.62641e+06	2.94376e+06	2.16309e+06	1.59247e+06	1.79566e+06	1.24053	0.0381095	0.143924	1.52554	0.609321	up
C11H17NO	2,3,4,5,6,7-Hexahydro-6,7-dimethylcyclopent[b]azepin-8(1H)-one	Aldehyde,Ketones,Esters	Ketones	-	2.51789e+06	2.43391e+06	2.02722e+06	2.142e+06	96250	110580	106230	98565.9	1.67672	0.000332545	0.00951476	22.1585	4.46979	up
C24H37N7O7	Arg-Phe-Val-Asp	Amino acid and Its metabolites	Small Peptide	-	9.25503e+06	8.90201e+06	8.58437e+06	1.02665e+07	6.56941e+06	7.22034e+06	7.11521e+06	8.61705e+06	1.35611	0.0173529	0.0879301	1.25357	0.326042	up
C45H84O6	TG(14:0/14:1(9Z)/14:0)	GL	TG	-	1.12819e+08	1.18442e+08	1.04138e+08	1.15795e+08	5.98969e+07	7.02972e+07	7.97743e+07	8.50146e+07	1.52533	0.00201232	0.0256117	1.52956	0.613116	up
C16H26N4O11	Ser-Asp-Thr-Glu	Amino acid and Its metabolites	Small Peptide	-	9.52089e+06	8.20202e+06	9.11253e+06	6.68053e+06	1.82498e+06	3.36993e+06	6.39845e+06	5.16346e+06	1.25588	0.0163909	0.0848078	2.00014	1.0001	up
C45H86O6	[(2S)-2,3-di(dodecanoyloxy)propyl] octadecanoate	GL	TG	-	3.07484e+07	2.97468e+07	2.57605e+07	3.18416e+07	6.50486e+06	1.90412e+07	1.78289e+07	2.26134e+07	1.17592	0.0265566	0.115179	1.78967	0.839691	up
C54H94O6	TG(16:1(9Z)/15:0/20:4(5Z,8Z,11Z,14Z))	GL	TG	-	2.56082e+06	2.95933e+06	2.70844e+06	2.93605e+06	2.14436e+06	1.72551e+06	2.35069e+06	2.0537e+06	1.44156	0.00518862	0.0442798	1.34932	0.432236	up
C51H90O6	TG(14:0/14:0/20:4(8Z,11Z,14Z,17Z))	GL	TG	-	2.04766e+07	1.84936e+07	1.95568e+07	2.02452e+07	1.38169e+07	1.51351e+07	1.75153e+07	1.5463e+07	1.47803	0.00557825	0.0464935	1.27195	0.347042	up
C52H94O6	TG(16:1(9Z)/15:0/18:2(9Z,12Z))	GL	TG	-	1.51683e+06	2.21987e+06	1.30516e+06	1.96398e+06	539856	830542	639938	499128	1.56215	0.0083417	0.057714	2.79177	1.48118	up
C24H21ClO2	2-[4-(4-chloro-1,2-diphenylbut-1-en-1-yl)phenoxy]acetaldehyde	Others	Others	-	1.48187e+07	1.27127e+07	1.2561e+07	1.20062e+07	3.0479e+06	2442747	2.68744e+06	126547	1.30094	2e-05	0.00239972	6.27342	2.64925	up
C53H94O6	[(2R)-2,3-bis[[(Z)-tetradec-9-enoyl]oxy]propyl] (13Z,16Z)-docosa-13,16-dienoate	GL	TG	-	1.61192e+07	1.72622e+07	1.83157e+07	2.12353e+07	5.39295e+06	9.37803e+06	1.16151e+07	2.58195e+06	1.32111	0.0060258	0.0478321	2.51769	1.3321	up

## Sheet: Table S3
Table S2. Differential metabolites between Burk_2H3S and Burk_2A1S (negative control).
Formula	Compounds	Class I	Class II	CAS	Burk_2H3S_1	Burk_2H3S_2	Burk_2H3S_3	Burk_2H3S_4	Burk_2A1S_1	Burk_2A1S_2	Burk_2A1S_3	Burk_2A1S_4	VIP	P-value	Fold_Change	Log2FC	Type
C8H17N3O3	Glycyl-Lysine	Amino acid and Its metabolites	Small Peptide	997-62-6	13514.1	12650.2	19765.7	12087.6	1248.31	3909.61	827.172	1361.89	1.8266	0.00291364	7.89678	2.98126	up
C33H57N3O9	Enniatin B	Heterocyclic compounds	Heterocyclic compounds	917-13-5	67227.8	1742.64	127124	38562.1	306628	249023	271247	252664	1.37129	0.001401	0.217362	-2.20183	down
C18H23NO	Bifemelane	Benzene and substituted derivatives	Benzene and substituted derivatives	90293-01-9	1113.67	945.025	985.806	940.426	5387.65	17280.3	19819.5	12924	1.87922	0.0267895	0.071915	-3.79756	down
C13H16N2O6	Isoleucyl-Glycine	Amino acid and Its metabolites	Small Peptide	868-28-0	342.804	696.42	761.383	1288.34	3592.31	1402.15	2688.8	1897.08	1.58539	0.0353094	0.322425	-1.63297	down
C9H17N5S	Ametryn	Heterocyclic compounds	Heterocyclic compounds	834-12-8	767.936	805.097	401.14	628.728	24.8307	31.4041	25.8279	23.4745	1.93817	0.00641708	24.6633	4.6243	up
C18H39O7P	Tris(2-butoxyethyl) phosphate	Aldehyde,Ketones,Esters	Esters	78-51-3	50433.7	77269.2	100754	79098.7	1616.81	33440	35368.3	37166.7	1.21243	0.0101932	2.85854	1.51528	up
C12H13NO2	Ethyl 3-Indoleacetate	Heterocyclic compounds	Indole and Its derivatives	778-82-5	677.212	721.168	467.821	498.11	1293.01	1310.45	1167.31	1077.81	1.81901	0.000341747	0.487629	-1.03614	down
C15H17NO	3-Methyl-N-(2-naphthyl)butanamide	Benzene and substituted derivatives	Benzene and substituted derivatives	6286-27-7	34942.5	33596.5	28921.9	32261.9	6198.26	9372.72	10049.8	7127.27	1.91385	1.17767e-05	3.96124	1.98595	up
C24H27NO4	(-)-Tylocrebrine	Benzene and substituted derivatives	Benzene and substituted derivatives	61302-92-9	30522.3	59113.4	51516.1	55832.8	18551.9	854.866	25429.5	30632.9	1.13491	0.0159341	2.61013	1.38412	up
C15H11ClN2O2	Oxazepam	Heterocyclic compounds	Heterocyclic compounds	604-75-1	82997.5	14696.6	42717.5	41688.5	276170	137758	113255	140502	1.6027	0.039115	0.272734	-1.87444	down
C6H12O6	L-(+)-Gulose	Carbohydrates and Its metabolites	Sugars	6027-89-0	12842.8	11652.9	11785.4	13344.7	33279.6	37615.3	38749.3	37474	1.9446	7.79146e-05	0.337319	-1.56781	down
C10H13N5O4	Vidarabine	Nucleotide And Its metabolites	Nucleotide and Its metabolites	5536-17-4	194417	125528	224322	172366	73558.3	47882.3	113460	70270.8	1.67423	0.00839869	2.3483	1.23162	up
C7H7NO2	Trigonelline	CoEnzyme and vitamins	CoEnzyme and vitamins	535-83-1	7203.3	5084.73	169.259	5762.26	11777.6	9272.9	7689.99	8003.77	1.00466	0.0492319	0.495848	-1.01203	down
C17H16O7	Sulochrin	Benzene and substituted derivatives	Benzene and substituted derivatives	519-57-3	5520.38	12999.6	10120.4	10547.8	3540.7	2846.77	3133.25	4832.36	1.7196	0.0241411	2.7303	1.44906	up
C21H25NO5	1,2,3,10-Tetramethoxy-7-(methylamino)-6,7-dihydro-5H-benzo[a]heptalen-9-one	Benzene and substituted derivatives	Benzene and substituted derivatives	477-30-5	1035.69	1347.69	1470.13	816.856	131.12	663.502	29.2455	27.7745	1.57741	0.00414683	5.48396	2.45522	up
C27H29N5O	Nvp-aew541	Heterocyclic compounds	Heterocyclic compounds	475489-16-8	59565.7	6479.64	42532	2642.46	54318.1	191293	179484	180254	1.47385	0.0242791	0.183728	-2.44436	down
C41H64O14	Gitoxin	Heterocyclic compounds	Heterocyclic compounds	4562-36-1	54575.2	47108.1	40086.2	37187.5	6234.73	16484.5	18767.7	39422.6	1.39092	0.0298522	2.21182	1.14523	up
C14H17N5O8	N6-Succinyl Adenosine	Nucleotide And Its metabolites	Nucleotide and Its metabolites	4542-23-8	40454.8	20788.4	37871.4	31880.6	109954	100060	97616.3	96155.5	1.86299	3.07829e-05	0.324417	-1.62408	down
C10H10N2	1-Benzylimidazole	Benzene and substituted derivatives	Benzene and substituted derivatives	4238-71-5	22231.6	12121.2	10406.1	14481.1	26408.3	49853.6	57658.3	48159	1.74093	0.0137186	0.325353	-1.61992	down
C22H36O4	16,16-dimethyl-PGA1	Hormones and hormone related compounds	Hormones and hormone related compounds	41692-24-4	33565	43151.6	31051.9	33875.1	82.4374	13094.2	7.99048	6584.36	1.36475	0.000344455	7.16495	2.84096	up
C15H20O4	Vulgarin	Terpenoids	Sesquiterpenoids	3162-56-9	868.761	1417.75	869.654	1059.27	35.4419	280.642	772.741	506.969	1.25212	0.0192406	2.6416	1.40141	up
C23H28N4O2	PAC-1	GP	PA	315183-21-2	5643.74	4346.27	6458.85	5344.5	1087.81	644.994	592.36	2451.12	1.74518	0.000451931	4.56283	2.18993	up
C5H14N2S	2-((3-Aminopropyl)amino)ethanethiol	Alcohol and amines	Alcohols	31098-42-7	6592.81	5787.51	4147.65	5146.32	13789	81331.6	87188	53359.3	1.75474	0.0495303	0.0919696	-3.4427	down
C12H16N2O4	Ala-Tyr	Amino acid and Its metabolites	Small Peptide	3061-88-9	211233	70129.9	83130.1	103630	206463	252943	280429	223562	1.56522	0.0223254	0.485908	-1.04125	down
C7H9NO	4-Amino-2-methylphenol	Benzene and substituted derivatives	Phenolics	2835-96-3	6467.76	5569.7	7461.91	6408.54	61.3026	26.3566	905.657	763.475	1.65952	4.85247e-05	14.7473	3.88238	up
C10H9NO3S	Probenazole	Benzene and substituted derivatives	Benzene and substituted derivatives	27605-76-1	12195.8	3651.52	4280.29	6594.54	23646.7	11139.4	14157.4	15627.2	1.53964	0.0316792	0.413844	-1.27284	down
C14H14N8O4S3	Cefazolin	Others	Medicine	25953-19-9	2214.37	204.374	1214.92	1391.63	6606.58	11460.7	11994.2	8474.78	1.69895	0.00457571	0.130404	-2.93894	down
C10H14O3	Dihydroconiferyl alcohol	Benzene and substituted derivatives	Phenolics	2305-13-7	541.972	198.523	263.695	170.703	3215.2	1639.3	2076.99	2400.72	1.86077	0.00670959	0.125897	-2.98969	down
C19H23N3O	N-[4-[(4-Propan-2-yloxyphenyl)methyl]phenyl]-4,5-dihydro-1H-imidazol-2-amine	Benzene and substituted derivatives	Benzene and substituted derivatives	221529-58-4	5466.35	31650.3	3604.06	25015.7	94045.6	103146	104370	91040.7	1.66126	0.000323901	0.167438	-2.5783	down
C12H3Br7O	2,2',3,4,4',5',6-Heptabromodiphenyl ether	Benzene and substituted derivatives	Benzene and substituted derivatives	207122-16-5	198.238	25.8622	4.09657	46.4797	209.252	1128.22	1237.74	766.144	1.59626	0.0429893	0.082205	-3.60463	down
C16H14N2O3	Bendazac	Others	FDA	20187-55-7	7602.17	7419.94	7969.4	7300.15	1259.2	2943.31	2340.14	591.953	1.7266	0.000945781	4.24574	2.08601	up
C14H31N	Tetradecylamine	Alcohol and amines	Amines	2016-42-4	31.7889	53.057	33.3603	13.5239	1480.4	2177.97	2298.47	1634.76	1.92333	0.00260254	0.0173521	-5.84874	down
C18H40NO5P	Sphinganine 1-phosphate	SL	SM	19794-97-9	11439	18773.7	15469.8	18206.5	2833.24	8830.17	8154.93	6069.95	1.59821	0.00497548	2.46787	1.30327	up
C8H17N5O3	Gly-Arg	Amino acid and Its metabolites	Small Peptide	18635-55-7	28025.1	10397.3	21365.4	24016	66624.1	91278.1	57040.6	52542.3	1.74151	0.00772891	0.313303	-1.67437	down
C22H27BrN2O2S	Eletriptan HBr	Others	FDA	177834-92-3	109445	38632	14374.9	20746.8	161412	117534	115342	136623	1.5313	0.0200907	0.345065	-1.53506	down
C9H19N3O3	Lys-Ala	Amino acid and Its metabolites	Small Peptide	17043-71-9	9867.91	17799.2	25208.1	17024.9	1917.9	5597.35	14307.5	5279.64	1.40276	0.0412697	2.57911	1.36687	up
C14H24N2O7	Spectinomycin	Heterocyclic compounds	Heterocyclic compounds	1695-77-8	658927	22786.7	426771	206633	716284	879343	768211	813429	1.20828	0.0390364	0.413915	-1.2726	down
C18H16O5	2',5,6-Trimethoxyflavone	Flavonoids	Flavonoid	16266-97-0	374.526	408.938	443.325	522.34	121.905	72.1652	157.207	114.573	1.86258	0.000424798	3.7547	1.9087	up
C12H19NO4	N-(3-Oxooctanoyl)-L-homoserine lactone	Aldehyde,Ketones,Esters	Esters	147795-39-9	41516.1	47468.7	18556.1	40630.3	42.4106	20069.9	14.927	9.47843	1.56648	0.00829692	7.35827	2.87937	up
C9H7NO2	Indole-2-Carboxylic Acid	Heterocyclic compounds	Indole and Its derivatives	1477-50-5	10581.2	7118.99	8467.13	7772.81	70.154	87.7289	55.1215	7546.76	1.51393	0.0320383	4.37386	2.12891	up
C22H20ClN3O4S	Dibenz[b,f][1,4]oxazepine-10(11H)-carboxylic acid,8-chloro-,2-[3-[(2-furanylmethyl)thio]-1-oxopropyl]hydrazide	Organic acid And Its derivatives	Organic acid And Its derivatives	146032-79-3	13.8545	2.36209	30.2531	45.1979	429.868	284.468	116.491	232.151	1.66343	0.0320384	0.0862366	-3.53556	down
C15H7Cl2F3N2O2	Fenazaflor	Others	Medicine	14255-88-0	3298.1	304.22	2325.35	2301.01	15274.3	9213.73	9479.86	8973.7	1.60031	0.00613633	0.191625	-2.38364	down
C9H8O2	Cinnamic acid	Organic acid And Its derivatives	Organic acid And Its derivatives	140-10-3	3715.51	3930.88	135.815	703.845	6214.88	4247.29	4783.47	6299.73	1.23238	0.0371493	0.393869	-1.34421	down
C26H26N2O	(1-((1-Methylpiperidin-2-yl)methyl)-1H-indol-3-yl)(naphthalen-1-yl)methanone	Aldehyde,Ketones,Esters	Ketones	137642-54-7	296023	160652	206169	304319	508482	456575	607358	524057	1.75234	0.000996814	0.461329	-1.11613	down
C25H26N4O4	7-Nitro-10-octyl-3-phenyl-pyrimido[4,5-b]quinoline-2,4(3H,10H)-dione	Aldehyde,Ketones,Esters	Ketones	137346-42-0	9947.83	11638.1	2095.13	4743.98	19388.9	23133.6	35523.6	16768.8	1.55275	0.0193936	0.299795	-1.73795	down
C16H21NO2	Propranolol	Benzene and substituted derivatives	Benzene and substituted derivatives	13071-11-9	66555.9	60448.4	70167.9	62516.2	85848.4	163113	181453	124552	1.68997	0.0394725	0.467935	-1.09562	down
C24H39NO3	N-Arachidonoyl GABA	Amino acid and Its metabolites	Amino acid derivatives	128201-89-8	5712.18	2027.79	7171.51	4362.48	141.98	161.949	784.52	552.901	1.75999	0.0261057	11.7427	3.5537	up
C30H40O4	Pristimerin	Terpenoids	Triterpene	1258-84-0	251175	266137	75806.1	101610	472110	396813	387659	244995	1.40961	0.025832	0.462666	-1.11196	down
C6H18N4	Triethylenetetramine	Alcohol and amines	Amines	112-24-3	6529.11	12889.9	12464.8	10216.5	3345.26	7620.72	1724.43	2813.14	1.56327	0.0145327	2.71552	1.44123	up
C16H24N4O2	1,3-Dipropyl-8-cyclopentylxanthine	Heterocyclic compounds	Heterocyclic compounds	102146-07-6	913.717	989.669	935.924	875.687	32.7068	6.62031	109.768	5.10404	1.78726	2.15106e-07	24.0922	4.59049	up
C30H45N5O9	Val-Tyr-Pro-Glu-Leu	Amino acid and Its metabolites	Small Peptide	-	15413.4	25901	12385	18943.9	64196	49531.3	45535	48850.3	1.81613	0.000851458	0.349058	-1.51846	down
C25H40N6O7	Val-Tyr-Gln-Lys	Amino acid and Its metabolites	Small Peptide	-	45792.8	7431.21	25202.5	20291.6	52756.9	58983.7	92231	77068.7	1.53101	0.00918203	0.35126	-1.50939	down
C19H29N3O4	Val-Phe-Val	Amino acid and Its metabolites	Small Peptide	-	78144	30332.3	113300	31053.7	242401	184208	159982	141455	1.59002	0.00729908	0.347273	-1.52586	down
C20H37N5O8	Val-Leu-Thr-Gly-Ser	Amino acid and Its metabolites	Small Peptide	-	2375.92	2964.53	2192.61	2406.33	13.6875	263.351	18.6399	6.59118	1.7999	0.000224809	32.8825	5.03925	up
C15H29N3O5	Val-Ile-Thr	Amino acid and Its metabolites	Small Peptide	-	184.881	325.31	304.405	377.848	49.1291	167.453	70.6256	103.423	1.65874	0.00861737	3.05261	1.61005	up
C25H39N7O8	Tyr-Ile-Arg-Asp	Amino acid and Its metabolites	Small Peptide	-	170641	136046	157554	144920	31108.9	56989.9	26633.6	15186.7	1.81489	5.65202e-05	4.68877	2.22921	up
C26H41N7O8	Tyr-Arg-Ile-Glu	Amino acid and Its metabolites	Small Peptide	-	40485.3	157213	155476	145068	36267.6	24311.2	18241.4	40409	1.61469	0.0412646	4.17886	2.06311	up
C20H28N4O5	Thr-Val-Trp	Amino acid and Its metabolites	Small Peptide	-	85009.1	81928.7	106540	130994	26286	65809.1	43233.1	41043.8	1.66911	0.00801512	2.29329	1.19742	up
C13H25N3O6	Thr-Val-Thr	Amino acid and Its metabolites	Small Peptide	-	42604	4324.47	15011	9011.4	21258.6	77382	60051.5	64097.9	1.39744	0.046746	0.318465	-1.65079	down
C20H37N5O8	Thr-Val-Lys-Glu	Amino acid and Its metabolites	Small Peptide	-	140849	424156	270015	279228	173109	3274.88	149030	20046.2	1.25622	0.0406975	3.2254	1.68948	up
C31H42O	Sintaxanthin	Terpenoids	Triterpene	-	1268.76	1720.48	2162.89	763.966	8.1197	239.111	201.722	526.963	1.41138	0.0202161	6.0621	2.59982	up
C30H24O14	Prodelphinidin A1	Flavonoids	Anthocyanidins	-	1939.98	1320.08	3001.36	2305.37	189.167	918.396	1250.23	1162.05	1.31213	0.0292198	2.43386	1.28325	up
C14H22N4O5	Pro-Pro-Asn	Amino acid and Its metabolites	Small Peptide	-	26777.8	28655.4	33579.6	47101.5	70384.5	76451.6	87436.4	68852	1.8038	0.000552372	0.449038	-1.15509	down
C20H30N4O4	Pro-Phe-Lys	Amino acid and Its metabolites	Small Peptide	-	200910	222961	2107.16	8933.68	397656	390980	556302	364499	1.33141	0.00620276	0.254418	-1.97473	down
C16H21N3O4	Pro-Phe-Gly	Amino acid and Its metabolites	Small Peptide	-	26689.7	67449.8	42850.2	52212.7	26627.3	29012.7	20771	6877.04	1.36735	0.0454246	2.27166	1.18375	up
C13H25N3O4S1	Met-Ile-Gly	Amino acid and Its metabolites	Small Peptide	-	60617.3	247064	194997	194473	35119.7	38016.6	26630.5	45410.9	1.71118	0.0398603	4.80206	2.26365	up
C21H43O4	MG(18:0/0:0/0:0)	GL	MG	-	504459	77277.4	78817.3	76902.7	1.04433e+06	799509	312076	602639	1.53263	0.0408208	0.267334	-1.90328	down
C26H44N6O6	Lys-Val-Tyr-Lys	Amino acid and Its metabolites	Small Peptide	-	18.5395	24527.9	76.0127	106.603	73238.5	185009	197498	98219.4	1.64934	0.0213872	0.0446402	-4.48551	down
C23H35N5O8	Lys-Ser-Phe-Glu	Amino acid and Its metabolites	Small Peptide	-	117571	39103.8	25460.5	29216.5	281333	241624	253522	255559	1.77236	0.00107301	0.20479	-2.28778	down
C20H30N4O7	Lys-Glu-Tyr	Amino acid and Its metabolites	Small Peptide	-	30666	45638.7	49854	58983.6	3667.48	17349.2	20274.3	11967	1.59114	0.00510548	3.47633	1.79757	up
C26H42N2O6S	Leukotriene D4 methyl ester	Aldehyde,Ketones,Esters	Esters	-	23101.4	24784.2	11070	23205.8	55.3788	43.4549	5840.38	5935.92	1.40838	0.00579817	6.91878	2.79052	up
C31H52N8O8	Leu-Tyr-Arg-Ile-Thr	Amino acid and Its metabolites	Small Peptide	-	2961.39	2197.67	2753.51	2425.58	1635.18	274.825	1779.29	897.724	1.3516	0.0179066	2.25378	1.17235	up
C15H26N4O5	Leu-Pro-Asn	Amino acid and Its metabolites	Small Peptide	-	4900.09	111855	78300.7	81870.4	178376	365444	432442	168157	1.33361	0.0410644	0.24198	-2.04704	down
C16H31N3O5	Ile-Leu-Thr	Amino acid and Its metabolites	Small Peptide	-	2557.61	1756.98	3591.54	2907.22	2107.93	103.849	1862.47	586.011	1.17701	0.0494757	2.32033	1.21433	up
C13H25N3O4	Ile-Gly-Val	Amino acid and Its metabolites	Small Peptide	-	1.02149e+06	1.40514e+06	1.36901e+06	1.23339e+06	252903	697138	722236	491647	1.62194	0.00247333	2.32404	1.21663	up
C16H27N5O4S1	His-Met-Val	Amino acid and Its metabolites	Small Peptide	-	117816	21943.4	99674	62204.8	432419	200710	261600	252959	1.61929	0.0176617	0.262822	-1.92784	down
C23H46NO7P	Glycerophospho-N-oleoylethanolamine	GP	PE	-	44235.4	26972.5	34858.4	27132.5	3115.82	9487.69	6061.43	7871.94	1.8133	0.00460069	5.01938	2.32751	up
C28H48N10O8	Glu-Ile-Arg-His-Val	Amino acid and Its metabolites	Small Peptide	-	48714.3	102837	43510.9	61773.3	562.294	35622.3	20623.5	6538.55	1.33199	0.0278215	4.05444	2.0195	up
C16H25N5O6	Glu-His-Val	Amino acid and Its metabolites	Small Peptide	-	21366.7	16521.8	3442.21	21444.5	33039.9	37232.3	36471.6	30434.4	1.32196	0.0162472	0.457618	-1.12778	down
C27H49N9O9	Glu-Gln-Leu-Val-Arg	Amino acid and Its metabolites	Small Peptide	-	14344.4	15582.2	9113.68	14295.2	776.614	3323.87	8607.58	6015.08	1.38633	0.00839833	2.84864	1.51027	up
C10H19N3O4	Gln-Val	Amino acid and Its metabolites	Small Peptide	-	55164.5	95738.8	127799	212163	12774.3	8934.72	14553.8	10156.4	1.86302	0.0444329	10.5746	3.40253	up
C14H27N5O5S	Cys-Gln-Lys	Amino acid and Its metabolites	Small Peptide	-	3653.89	4198.08	2845.4	3808.14	2442.95	1461.12	1195.38	1490.37	1.73435	0.00242253	2.2012	1.13829	up
C22H34N8O7	Asn-Phe-Ser-Arg	Amino acid and Its metabolites	Small Peptide	-	352863	367635	670960	632651	235657	255465	264804	198333	1.66411	0.0486597	2.12113	1.08483	up
C15H23N5O3	Arg-Phe	Amino acid and Its metabolites	Small Peptide	-	2410.6	1961.61	2567.64	4276.32	1313.73	1002.81	429.765	760.888	1.68101	0.0255743	3.19805	1.67719	up
C26H48N8O6	Arg-Leu-Leu-Pro-Ala	Amino acid and Its metabolites	Small Peptide	-	38387.5	43025.1	36386.4	35576.3	4089.89	12.8637	14671.1	10761.4	1.18504	0.000682201	5.19296	2.37656	up
C17H34N6O4	Arg-Ile-Val	Amino acid and Its metabolites	Small Peptide	-	798892	971640	640396	733429	3.25886e+06	3.57422e+06	3.61662e+06	3.15474e+06	1.93066	7.00929e-06	0.231127	-2.11324	down
C19H29N7O6	Arg-Asn-Tyr	Amino acid and Its metabolites	Small Peptide	-	229785	178766	119110	148201	58331.4	66743.9	120103	80123.4	1.60097	0.0251639	2.07764	1.05495	up
C12H20N4O5	Ala-Pro-Asn	Amino acid and Its metabolites	Small Peptide	-	138862	110619	145359	145842	7582.37	41544.1	23133.6	16469.1	1.7868	5.71998e-05	6.09363	2.6073	up
C31H46O4	Adlupone	Aldehyde,Ketones,Esters	Ketones	-	1302.29	2533.47	2915.1	3152.21	471.837	350.592	386.354	1070.98	1.73054	0.012906	4.3439	2.11899	up
C10H15N6O6P	Adenosine 5'-phosphoramidate	Nucleotide And Its metabolites	Nucleotide and Its metabolites	-	9200.11	3908.28	7240.49	8537.08	21334.7	12703.8	16279.7	13563.5	1.62523	0.0122804	0.452179	-1.14503	down
C18H15N3	9-Allyl-2-phenyl-9H-imidazo[1,2-a]benzimidazole	Benzene and substituted derivatives	Benzene and substituted derivatives	-	774.197	1573.33	878.691	1141.44	84.9952	249.067	233.801	155.312	1.82648	0.012447	6.03956	2.59444	up
C26H27ClO15	6-{[1-(7-chloro-3,5,6,8-tetramethoxy-4-oxo-4H-chromen-2-yl)-3-methoxy-4-oxocyclohexa-2,5-dien-1-yl]oxy}-3,4,5-trihydroxyoxane-2-carboxylic acid	Organic acid And Its derivatives	Organic acid And Its derivatives	-	59.6671	97.6536	237.156	160.091	15.9099	10.9575	37.9502	4.67415	1.70094	0.0499017	7.98034	2.99645	up
C14H27NO5	3-hydroxyhexanoyl carnitine	FA	CAR	-	42.8713	48.2116	3.59223	16.8575	347.07	1100.56	1229.63	853.821	1.7948	0.0217474	0.031586	-4.98457	down
C25H30O6	3-(4-hydroxyphenyl)-1-{2,4,6-trihydroxy-3-[(2Z)-4-hydroxy-3-(4-methylpent-3-en-1-yl)but-2-en-1-yl]phenyl}propan-1-one	Aldehyde,Ketones,Esters	Ketones	-	83842.8	55483.3	108602	50613.2	16268.4	18168.3	22747.8	27233.6	1.79556	0.0265344	3.53646	1.82231	up
C33H66NO8P	1,2-Dimyristoyl-sn-glycero-3-phosphoethanolamine	GP	PE	-	437095	549320	483441	436094	76953.8	84400.6	85401.6	74495	1.94907	0.000601959	5.9329	2.56874	up
C9H7NO2	2,4-Quinolinediol	Heterocyclic compounds	Heterocyclic compounds	86-95-3	408752	403492	482403	416424	11686	146840	143187	96545.2	1.44809	0.000333316	4.29639	2.10313	up
C38H54N2O11	Septentrionine	Terpenoids	Ditepenoids	70553-63-8	8522.02	2633.44	12154.1	6181.63	20239.4	14272.3	8987.08	18629.7	1.26777	0.0463139	0.474681	-1.07497	down
C8H16N2O3	L-Leucyl Glycine	Amino acid and Its metabolites	Small Peptide	686-50-0	2604.12	1796.13	2200.45	1785.59	4941.08	4824.77	5061.46	4251.42	1.79689	5.72656e-05	0.439562	-1.18586	down
C15H23NO4	Cycloheximide	Alcohol and amines	Amines	66-81-9	19175.5	15276.1	21019.2	17393.6	1999.22	1398.28	608.014	706.867	1.81564	0.00044689	15.4623	3.95069	up
C6H2Cl2O2	2,5-Dichloro-p-benzoquinone	Benzene and substituted derivatives	Benzene and substituted derivatives	615-93-0	3369.61	4311.04	3740	3733.63	10771.8	4807.74	7066.19	8233.77	1.57525	0.0488279	0.490755	-1.02693	down
C20H17FO4S	Sulindac sulfone	Benzene and substituted derivatives	Benzene and substituted derivatives	59864-04-9	10702.8	3032.69	13444.3	13635.4	46521.6	23716.4	24137.6	27091.7	1.45195	0.0259427	0.336018	-1.57339	down
C11H10BrN5	Brimonidine	Heterocyclic compounds	Heterocyclic compounds	59803-98-4	25817.2	5761.32	10831	19310.7	85104.3	44884.6	47173.1	43251.3	1.56513	0.02121	0.28002	-1.8364	down
C12H11Cl2NO4	Myclozolin	Benzene and substituted derivatives	Benzene and substituted derivatives	54864-61-8	5192.68	2421.95	4590.22	3606.45	15326.4	8028.76	8359.53	9227.81	1.62017	0.0289503	0.386183	-1.37265	down
C9H9NO4	N-Acetyl-5-aminosalicylic acid	Benzene and substituted derivatives	Benzene and substituted derivatives	51-59-2	256083	407928	410156	350292	21286.4	190008	168860	120768	1.33752	0.0044309	2.84367	1.50776	up
C12H9Cl2NO3	Vinclozolin	Benzene and substituted derivatives	Benzene and substituted derivatives	50471-44-8	6556.57	4913.73	5344.59	5430.62	4315.84	1803.68	2031.03	2647.65	1.57312	0.00779198	2.06011	1.04272	up
C19H25NO3	Belladine	Alkaloids	Alkaloids	501-06-4	2812.46	2488.94	1733.82	2343.48	5779.03	27376.7	29925.1	20046.1	1.69237	0.0423091	0.112824	-3.14786	down
C4H2N2O4	Alloxan	Heterocyclic compounds	Heterocyclic compounds	50-71-5	2432.96	3124.96	4412.8	3625.74	429.301	1847.07	1770.38	848.62	1.4872	0.00757369	2.77741	1.47374	up
C8H12NO7P	Pyridoxal 5-phosphate monohydrate	Others	FDA	41468-25-1	7544.19	7105.3	8672.3	11962.4	1358.92	5966.38	5923.92	3901.06	1.29022	0.0262171	2.05736	1.04079	up
C17H19Cl2N7O	N-(2,6-dichloropyridin-4-yl)-2-(4-isopropyl-1,3-dimethyl-1H-pyrazolo[3,4-b]pyridin-6-yl)hydrazinecarboxamide	Alcohol and amines	Amines	383150-41-2	39674.2	25556.7	32918.2	37004.8	117582	57369.6	78213	75442.6	1.67009	0.0282383	0.411293	-1.28176	down
C6H12O6	D-Mannose	Carbohydrates and Its metabolites	Sugars	3458-28-4	2087.8	442.933	1960.17	1584.13	7223.88	6170.76	6570.85	6594.88	1.63584	9.59038e-05	0.228726	-2.12831	down
C21H27NO7	Clivoline	Aldehyde,Ketones,Esters	Ketones	33979-15-6	2033.32	1298.67	1869.23	1557.21	121.817	1023.74	206.262	53.4308	1.5269	0.00389004	4.80942	2.26586	up
C18H23NO	Orphenadrine	Benzene and substituted derivatives	Benzene and substituted derivatives	337376-15-5	8529.76	9132.93	7097.33	7433.86	46559.2	147181	164430	109698	1.80407	0.0250377	0.0688097	-3.86124	down
C17H22O2	5-Methyl-4-((1R,6R)-3-methyl-6-(1-methylethenyl)-2-cyclohexen-1-yl)-1,3-benzenediol	Benzene and substituted derivatives	Benzene and substituted derivatives	317321-41-8	3261.64	2915.62	2218.46	2723.45	6641.18	30780.8	31976.1	22033.7	1.69456	0.04123	0.121611	-3.03965	down
C15H29NO2S	(4R)-2-Undecyl-1,3-thiazolidine-4-carboxylic acid	Organic acid And Its derivatives	Organic acid And Its derivatives	298186-80-8	271754	359724	380409	330513	59567.6	179858	183282	141052	1.53024	0.00219149	2.38116	1.25166	up
C19H23NO5	Aknadicine	Alkaloids	Alkaloids	24148-89-8	6815.27	5593.77	7530.97	6557.16	449.807	187.839	684.954	511.576	1.82003	0.000325678	14.4464	3.85263	up
C22H20O9	epsilon-Pyrromycinone	Benzene and substituted derivatives	Benzene and substituted derivatives	21288-61-9	82250.7	35282.5	73006.2	58998.8	264925	134979	139390	155259	1.61736	0.0304606	0.359279	-1.47683	down
C17H14O4S	Rofecoxib	Heterocyclic compounds	Heterocyclic compounds	162011-90-7	2685.68	89.351	2274.95	1636.65	42771.1	35643.3	35979.3	24814.6	1.62879	0.00255896	0.0480333	-4.37982	down
C7H5IN2O3	Iniparib	Benzene and substituted derivatives	Benzene and substituted derivatives	160003-66-7	1838.22	678.935	559.416	1001.57	2276.77	9654.53	9458.33	5949.17	1.63654	0.0424991	0.14917	-2.74497	down
C15H18O8	4-O-D-Glucopyranosyl-p-coumaric acid	Organic acid And Its derivatives	Organic acid And Its derivatives	14364-05-7	35670.8	40956.7	42788.1	39368.5	1291.68	26275	26947.7	17532.8	1.07677	0.032107	2.2039	1.14006	up
C17H17N3O	Ramosetron	Benzene and substituted derivatives	Benzene and substituted derivatives	132036-88-5	9123.1	6871.98	13074.5	9132.79	663.621	690.637	1210.81	42.0994	1.63001	0.00527928	14.6528	3.8731	up
C10H15N4O14P3	Inosine triphosphate	Nucleotide And Its metabolites	Nucleotide and Its metabolites	132-06-9	473.964	123.258	154.916	136.808	2206.28	2098.86	2313.98	1935.3	1.7883	3.28825e-06	0.103917	-3.2665	down
C10H13N4O8P	Inosine 5'-monophosphate	Nucleotide And Its metabolites	Nucleotide and Its metabolites	131-99-7	22396.5	4476.47	26553.9	14585.4	146994	62681.3	62296	80149.5	1.58624	0.0348682	0.19315	-2.3722	down
C15H15N7O	Sapanisertib	Heterocyclic compounds	Heterocyclic compounds	1224844-38-5	23518.2	15062.6	31621.3	23766.3	4873.83	10315.4	11577.5	8819.82	1.60532	0.0160299	2.64056	1.40084	up
C44H62N10O10S2	Dermenkephalin	Amino acid and Its metabolites	Small Peptide	119975-64-3	981.753	67.9196	648.598	431.44	1135.97	3778.61	4065.95	2900.76	1.44758	0.0296626	0.179249	-2.47996	down
C11H19NO10	N-Glycolylneuraminic acid	Organic acid And Its derivatives	Organic acid And Its derivatives	1113-83-3	29381.5	24775.1	39305.1	29961.7	1219.83	22297.5	22915.3	14993.4	1.0209	0.0471454	2.0093	1.00669	up
C4H6O4	Succinic acid	Organic acid And Its derivatives	Organic acid And Its derivatives	110-15-6	6935.9	6561.39	5865.06	6259.21	11500.6	20798.8	22755.4	16961.9	1.7485	0.0179856	0.355773	-1.49097	down
C9H6ClNO2	5-Chloroindole-2-carboxylic acid	Heterocyclic compounds	Indole and Its derivatives	10517-21-2	6892.42	8422.33	6363.65	7218.36	3663.9	3619.76	3375.23	3356.26	1.82754	0.0027719	2.06182	1.04392	up
C25H24N2O7	TyrMe-Phe-OH	Amino acid and Its metabolites	Small Peptide	-	29815.8	16847	25677.8	23012.2	86662.9	44351.4	47836.8	54115.1	1.64785	0.0334615	0.409299	-1.28877	down
C38H70NO8P	PE-NMe(18:2(9Z,12Z)/14:1(9Z))	GP	PE	-	13695.5	455.806	16276.1	8303.3	25605.3	23318.8	38620.5	21456.7	1.12872	0.0154438	0.355323	-1.4928	down
C29H23N3O6	Nap-Trp-OH	Amino acid and Its metabolites	Small Peptide	-	6117.81	5800.88	8926.98	8167.36	1858.05	2494.89	5628.93	3671.22	1.49072	0.0145688	2.12501	1.08747	up
C9H18N2O4S	Met-Thr-OH	Amino acid and Its metabolites	Small Peptide	-	167367	77816.3	112256	116767	497724	259049	251531	294717	1.64759	0.0321472	0.363929	-1.45827	down
C16H33O7P	LysoPA(i-13:0/0:0)	GP	LPA	-	10463.6	913.759	9885.76	7150.27	13922	17204.4	14151.1	13007.7	1.09904	0.0342619	0.487489	-1.03656	down
C17H23NO3	Lycoramine	Alkaloids	Alkaloids	-	8951.6	8547.63	13153.5	10168.8	3395.55	5316.15	5248.02	4460.61	1.72265	0.00746149	2.21611	1.14803	up
C20H33N5O10	Leu-Glu-Gln-Asp	Amino acid and Its metabolites	Small Peptide	-	646.898	228.575	409.912	958.084	2134.53	4726.92	2678.91	1703.97	1.63133	0.0400752	0.19952	-2.32539	down
C30H31NO8	JWH 018 N-(5-hydroxypentyl) D-Glucuronide	Aldehyde,Ketones,Esters	Esters	-	37591.5	28472.9	27623.7	35051.3	110836	69293.1	75481.8	69503.6	1.75803	0.0132964	0.395982	-1.33649	down
C10H17N3O6S	Glutathione Reducedform	Amino acid and Its metabolites	Small Peptide	-	255195	14072.8	174652	140698	1.22159e+06	442937	530428	610454	1.3921	0.0468094	0.208389	-2.26265	down
C16H26N6O14P2	GDP-4-amino-4,6-dideoxy-alpha-D-mannose	Nucleotide And Its metabolites	Nucleotide and Its metabolites	-	193422	25770.7	145584	108148	548389	312238	361740	329061	1.44158	0.00836868	0.304832	-1.71391	down
C20H36N8O8	Asn-Ile-Arg-Asp	Amino acid and Its metabolites	Small Peptide	-	14059.4	25571.2	24151.9	5753.15	42612.3	34739.7	32883.2	31550.6	1.32388	0.0214402	0.490427	-1.02789	down
C24H24O14	3,5,6-Trihydroxy-3',4',7-trimethoxyflavone 3-glucuronide	Flavonoids	Flavonoid	-	66681.3	5899.37	62926.5	40419.6	247212	120113	122623	146146	1.36655	0.0230701	0.276573	-1.85427	down
C19H27NO	1-Methyl-2-nonyl-4(1H)-quinolinone	Aldehyde,Ketones,Esters	Ketones	-	4637.94	4013.77	2983.72	3595.41	8940.91	42859.3	45097.6	32165.4	1.68843	0.0410839	0.118011	-3.08301	down
C21H34N6O7	Val-His-Leu-Asp	Amino acid and Its metabolites	Small Peptide		48080.6	138936	42129	104866	5528.35	6230.77	7276.46	5880.87	1.68717	0.0666261		4.12256	up

## Sheet: Table S4
Table S3. Differential metabolites between Burk_2H3S and Burk_2H2S (negative control).
Formula	Compounds	Class I	Class II	CAS	Burk_2H3S_1	Burk_2H3S_2	Burk_2H3S_3	Burk_2H3S_4	Burk_2H2S_1	Burk_2H2S_2	Burk_2H2S_3	Burk_2H2S_4	VIP	P-value	FDR	Fold_Change	Log2FC	Type
C5H9NO2	L-Proline	Amino acid and Its metabolites	Amino acids	147-85-3	5.80521e+07	6.70035e+07	6.09228e+07	6.25962e+07	8.1576e+07	7.48806e+07	8.72352e+07	7.28384e+07	2.10721	0.00721103	0.273733	0.785311	-0.348664	down
C15H22O	Nootkatone	Aldehyde,Ketones,Esters	Ketones	4674-50-4 | 28834-25-5	4.7008e+06	4.55484e+06	3.55725e+06	4.81227e+06	5.82724e+06	5.87505e+06	5.71701e+06	6.16476e+06	2.09498	0.0100391	0.324641	0.747334	-0.420175	down
C24H40O3	Lithocholic acid	Bile acids	Bile acids	434-13-9	2.02042e+08	199927296	200508360	1.93695e+08	251268222	2.07098e+08	2.26226e+08	2.32918e+08	2.00739	0.0421174	0.646959	0.867753	-0.204644	down
C4H9NO2	Dimethylglycine	Amino acid and Its metabolites	Amino acid derivatives	1118-68-9	2.69489e+06	2.7353e+06	2.73996e+06	2.66222e+06	3.78521e+06	3.7312e+06	4.84355e+06	5.40254e+06	2.14587	0.0241624	0.511357	0.609845	-0.713486	down
C26H43NO6	Glycocholic acid	Bile acids	Bile acids	475-31-0	1.2181e+06	291736	2.58513e+06	1.11179e+06	3.01757e+06	2.2151e+06	3.43728e+06	3.88566e+06	1.63282	0.0234645	0.511357	0.414695	-1.26988	down
C23H46NO7P	LPE(18:1/0:0)	GP	LPE	89576-29-4	211506	585465	277886	754467	751592	853080	1.30551e+06	1.36409e+06	1.75523	0.0240959	0.511357	0.427985	-1.22437	down
C19H30O2	Androsterone	Hormones and hormone related compounds	Hormones and hormone related compounds	53-41-8	1.38815e+06	1.45241e+06	1.7661e+06	921378	2.13449e+06	1.74594e+06	1.77105e+06	2.20114e+06	1.765	0.0377681	0.62415	0.703973	-0.506407	down
C13H22O3	Methyl dihydrojasmonate	Aldehyde,Ketones,Esters	Esters	24851-98-7	2.36814e+07	2.32825e+07	3.61184e+07	31428010	8.93242e+07	4.63788e+07	5.72261e+07	7.52639e+07	2.13593	0.0220831	0.498038	0.42697	-1.22779	down
C17H19N3	Mirtazapine	Benzene and substituted derivatives	Benzene and substituted derivatives	85650-52-8 | 61337-67-5 | 207516-99-2	6.33324e+06	5.1929e+06	1.0041e+07	7.91887e+06	2.85841e+07	1.52454e+07	1.8022e+07	2.67733e+07	2.18692	0.015502	0.404317	0.332706	-1.58768	down
C12H22O	Geosmin	Alcohol and amines	Alcohols	19700-21-1 | 16423-19-1	5.39831e+06	5.82343e+06	6.83764e+06	6.12104e+06	7.08961e+06	7.17639e+06	7.07981e+06	8.24723e+06	1.89509	0.0173628	0.432267	0.817098	-0.291418	down
C44H86NO8P	1-(9Z-hexadecenoyl)-2-eicosanoyl-glycero-3-phosphocholine	GP	PC	944466-40-4	7.3547e+07	6.97263e+07	5.97851e+07	6.13808e+07	8.33498e+07	8.91018e+07	8.20068e+07	9.80244e+07	2.15701	0.00430146	0.194021	0.750219	-0.414617	down
C27H46O2	Cholesterol beta-epoxide	Hormones and hormone related compounds	Hormones and hormone related compounds	4025-59-6	3.60317e+07	3.45153e+07	3.37145e+07	3.20088e+07	4.84375e+07	3.95012e+07	41930740	4.62512e+07	2.20658	0.0104927	0.324641	0.773732	-0.370093	down
C24H42O4	Petromyzonol	Bile acids	Bile acids	28979-29-5	1.35527e+07	1.38787e+07	1.34089e+07	1.23818e+07	1.66433e+07	1.42204e+07	1.51198e+07	1.49285e+07	1.99105	0.0239078	0.511357	0.873754	-0.194701	down
C24H27NO4	(-)-Tylocrebrine	Benzene and substituted derivatives	Benzene and substituted derivatives	61302-92-9	4.00364e+06	2.22103e+06	3.9796e+06	4.50601e+06	1.08436e+07	1.00221e+07	9.86866e+06	5.29751e+06	2.01301	0.0174763	0.432285	0.408258	-1.29245	down
C12H14O4	Monoisobutyl phthalate	Aldehyde,Ketones,Esters	Esters	30833-53-5	4.58669e+06	118071	4.10453e+06	6.61494e+06	9.38095e+06	1.09652e+07	1.26798e+07	4.7506e+06	1.23975	0.044548	0.646959	0.408302	-1.29229	down
C18H19N3O	Ondansetron	Heterocyclic compounds	Heterocyclic compounds	99614-02-5	306422	1.58183e+06	1.63188e+06	620128	3.27447e+06	3.69499e+06	3.33949e+06	1.93615e+06	1.82796	0.00777536	0.288233	0.338115	-1.56441	down
C13H23NO3	N-nonanoyl-L-Homoserine lactone	Amino acid and Its metabolites	Amino acid derivatives	177158-21-3	2.13919e+06	2.20294e+06	689675	1.13042e+06	3.85286e+06	2.94704e+06	3.05784e+06	2.30752e+06	1.81663	0.0231559	0.510227	0.506543	-0.981245	down
C24H47NO7	Psychosine	SP	SP	2238-90-6	6.78428e+06	7.04079e+06	6.83838e+06	7.60764e+06	9.76025e+06	8.6521e+06	8.38802e+06	7.55088e+06	1.94555	0.0369356	0.620983	0.823	-0.281035	down
C15H25NO3	Metoprolol	Benzene and substituted derivatives	Phenolics	37350-58-6	3.79044e+07	4.09804e+07	4.89704e+07	3.19778e+07	4.67157e+07	5.10578e+07	5.60511e+07	6.38648e+07	1.79299	0.029872	0.561417	0.734225	-0.445705	down
C27H46O2	5-(16-Heneicosenyl)-1,3-benzenediol	Benzene and substituted derivatives	Phenolics	189562-08-1	13769188178	15220975010	15589730917	14785431519	17478317216	16447905140	15973797476	15503723666	1.77251	0.0400055	0.639088	0.907675	-0.139753	down
C12H13N5O4	Toyocamycin	Nucleotide and Its metabolites	Nucleotide and Its metabolites	606-58-6	7.78732e+07	8.64147e+07	8.16089e+07	7.61532e+07	1.83108e+08	1.72325e+08	1.57532e+08	8.96528e+07	1.99087	0.0435189	0.646959	0.534419	-0.903958	down
C17H19ClN2S	Chlorpromazine	Heterocyclic compounds	Heterocyclic compounds	50-53-3	888417	1.16322e+06	685373	264698	3.37312e+06	2.99714e+06	3.44762e+06	1.4687e+06	2.03534	0.0143886	0.392063	0.265954	-1.91075	down
C24H26N2O4	Carvedilol	Others	Medicine	72956-09-3	2.38716e+06	5.0062e+06	804979	368537	1.62312e+07	1.34658e+07	1.2661e+07	8.98614e+06	2.06836	0.00159986	0.0973629	0.166852	-2.58336	down
C18H29NO2	(+)-Penbutolol	Benzene and substituted derivatives	Phenolics	38363-41-6	3.77981e+07	3.79419e+07	3.57982e+07	3.60796e+07	4.45784e+07	3.95285e+07	4.26224e+07	4.03379e+07	2.08605	0.0159971	0.410074	0.883584	-0.178561	down
C45H86O6	TG(14:0/14:0/14:0)	GL	TG	555-45-3	2.74027e+07	2.84565e+07	2.67007e+07	2.57449e+07	3.64556e+07	3.01796e+07	3.29992e+07	3.40187e+07	2.18204	0.0103888	0.324641	0.810343	-0.303396	down
C44H68O13	Okadaic acid	Organic acid and Its derivatives	Organic acid and Its derivatives	78111-17-8	4.9937e+07	4.65638e+07	4.47226e+07	4.46123e+07	6.49489e+07	5.4592e+07	5.79458e+07	5.31303e+07	2.12204	0.0162188	0.410074	0.80582	-0.311471	down
C20H34O	Geranylgeraniol	Alcohol and amines	Alcohols	24034-73-9 | 7614-21-3	1.90079e+07	1.86101e+07	2.28241e+07	1.47157e+07	4.40027e+07	2.70978e+07	3.15544e+07	27793026	2.06265	0.0310263	0.57466	0.576152	-0.795479	down
C33H43N5O6	Amphibine H	Benzene and substituted derivatives	Benzene and substituted derivatives	52659-55-9	1.4659e+06	599874	1.10986e+06	435439	5.29314e+06	2.54068e+06	3.18527e+06	2.10027e+06	2.07961	0.0376727	0.62415	0.275248	-1.8612	down
C27H41NO2	Cyclopamine	Alcohol and amines	Amines	4449-51-8 | 11051-96-0	3.0686e+06	2.99219e+06	2.68143e+06	3.0843e+06	3.86877e+06	3.34188e+06	3.09318e+06	3.63352e+06	1.89597	0.0443112	0.646959	0.848548	-0.236932	down
C4F8	Octafluorocyclobutane	Others	Others	115-25-3	2.67283e+07	2.79469e+07	2.54228e+07	2.79614e+07	2.75895e+07	2.96181e+07	2.88114e+07	3.0052e+07	1.67778	0.0489801	0.670074	0.930977	-0.103182	down
C22H31NO3	Dihydroretrofractamide B	Alcohol and amines	Amines	75022-26-3	591923	1.0381e+06	520355	886413	1.34377e+06	2.47232e+06	1.82565e+06	1.30406e+06	1.98968	0.0289857	0.550154	0.437213	-1.19359	down
C24H48NO8P	PC(8:0/8:0)	GP	PC	19191-91-4	1.17689e+06	1.04904e+06	1.08184e+06	821402	2.05779e+06	1.63089e+06	1.65754e+06	1.11891e+06	1.88965	0.0489501	0.670074	0.638683	-0.646828	down
C19H32O2	Methyl linolenate	FA	Others	301-00-8	904738	618913	877336	1.38109e+06	3.41442e+06	6.71455e+06	4.59625e+06	1.11503e+07	2.21231	0.0470979	0.659027	0.146164	-2.77434	down
C3H7NO2	2-(Methylazaniumyl)acetate	Aldehyde,Ketones,Esters	Esters	68411-97-2	64936.1	306609	141298	285620	666907	520727	447929	491987	1.86951	0.00483292	0.210562	0.375297	-1.4139	down
C9H15NO	psi-Pelletierine	Heterocyclic compounds	Heterocyclic compounds	552-70-5	9.6644e+06	8.33347e+06	1.38522e+07	6.93267e+06	1.39594e+07	1.70018e+07	1.16321e+07	1.92343e+07	1.78327	0.0427992	0.646959	0.627272	-0.672838	down
C13H24N2O	1,3-Dicyclohexylurea	Alcohol and amines	Polyamines	-	2.54055e+07	2.61252e+07	2.37558e+07	2.50615e+07	2.80627e+07	2.75651e+07	2.67699e+07	2.74437e+07	2.12975	0.0100422	0.324641	0.913572	-0.13041	down
C27H44O2	(1S,3Z)-3-[(2E)-2-[(7aS)-1-[(2R)-6-hydroxy-6-methylheptan-2-yl]-7a-methyl-2,3,3a,4,6,7-hexahydro-1H-inden-5-ylidene]ethylidene]-4-methylidenecyclohexan-1-ol	Others	Others	-	7.19939e+06	2.27707e+06	583266	471247	1.93218e+07	1.17089e+07	2.04399e+07	2.45055e+07	2.08085	0.003537	0.16405	0.138609	-2.85091	down
C44H86NO8P	1-(9Z-tetradecenoyl)-2-docosanoyl-glycero-3-phosphocholine	GP	PC	-	1.77205e+06	1.80374e+06	2.83207e+06	350435	6.92726e+06	8.24857e+06	4.89564e+06	2.30193e+06	1.74391	0.0499642	0.676901	0.302068	-1.72705	down
C3H5ClO	cis-3-Chloroallyl alcohol	Alcohol and amines	Alcohols	-	2.46128e+06	2.88439e+06	2.74012e+06	2.64245e+06	3.44995e+06	3.11636e+06	3.23016e+06	2.94993e+06	2.01311	0.0109695	0.328571	0.841668	-0.248677	down
C6H12N2O3	N5-methylglutamine	Alcohol and amines	Amines	-	471632	474736	598982	660966	826513	818123	775385	702848	1.98733	0.00898379	0.313126	0.706503	-0.501233	down
C3H7NO	Acetone oxime	Aldehyde,Ketones,Esters	Ketones	-	3.23663e+06	2.99204e+06	2.84992e+06	2.38578e+06	3.75481e+06	4.0712e+06	3.2899e+06	3.72478e+06	2.01726	0.0128891	0.36605	0.772495	-0.372402	down
C44H84NO8P	PE-NMe(20:2(11Z,14Z)/18:0)	GP	PE	-	9.71125e+06	1.34674e+07	1.35109e+07	2.09306e+07	3.22898e+07	2.4364e+07	1.60689e+07	2.75795e+07	1.77593	0.0469835	0.659027	0.574466	-0.799707	down
C26H36N2O4	Norverapamil	Benzene and substituted derivatives	Benzene and substituted derivatives	-	299379	268905	349411	1.26017e+06	5.83247e+06	3.10928e+06	4.67217e+06	1.32007e+06	2.04131	0.0434252	0.646959	0.145833	-2.77761	down
C17H27N5O6	Leu-Glu-His	Amino acid and Its metabolites	Small Peptide	-	2.24689e+06	1.80424e+06	1.77403e+06	2.50197e+06	5.55706e+06	5.11063e+06	5.25523e+06	2.28215e+06	1.90581	0.0443378	0.646959	0.457408	-1.12845	down
C13H20O2	1-(4-Methoxyphenyl)-4-methylpentan-3-ol	Benzene and substituted derivatives	Phenolics	-	3.15551e+07	2.8871e+07	5.21605e+07	3.86289e+07	1.05116e+08	6.06118e+07	7.74575e+07	9.65765e+07	2.11235	0.0105843	0.324641	0.445063	-1.16792	down
C13H17NO3	1-(1,3-Benzodioxol-4-yl)-2-(methylamino)pentan-1-one	Benzene and substituted derivatives	Benzene and substituted derivatives	-	1.45695e+06	1.67712e+07	1.96265e+07	1.22811e+06	4.8806e+07	4.68369e+07	4.41536e+07	2.18186e+07	1.76368	0.00943054	0.322828	0.241826	-2.04796	down
C23H29F3O6	15(S)-Fluprostenol	FA	Others	-	490523	471168	746435	375801	1.12835e+06	2.80191e+06	1.79311e+06	1.33446e+06	2.11599	0.0415116	0.646959	0.295265	-1.75992	down
C14H19N3S	Methapyrilene	Heterocyclic compounds	Heterocyclic compounds	-	9.62758e+07	9.38712e+07	9.8905e+07	1.13894e+08	153410692	1.50725e+08	1.56454e+08	1.27268e+08	2.1889	0.00188773	0.109735	0.685448	-0.544882	down
C21H42NO7P	LPE(16:1/0:0)	GP	PE	-	4.99477e+06	5.0408e+06	4.73574e+06	4.43789e+06	6.62084e+06	5.56426e+06	6.10127e+06	6.65623e+06	2.21141	0.00554219	0.228481	0.770137	-0.376814	down
C16H27N5O4	His-Val-Val	Amino acid and Its metabolites	Small Peptide	-	8.24364e+07	8.50554e+07	8.2118e+07	8.10772e+07	1.00686e+08	9.99925e+07	8.94799e+07	1.06679e+08	2.19543	0.0162575	0.410074	0.833305	-0.263083	down
C16H32N6O4	Val-Val-Arg	Amino acid and Its metabolites	Small Peptide	-	133978	395639	405375	181517	1.83821e+06	1.22174e+06	1.54425e+06	1.01608e+06	2.19424	0.00474967	0.210562	0.198657	-2.33165	down
C18H27N3O5	Ser-Ile-Phe	Amino acid and Its metabolites	Small Peptide	-	1.52466e+06	1.28383e+06	1.24037e+06	1.23649e+06	3.56686e+06	3.47255e+06	3.53038e+06	1.73956e+06	2.10463	0.0277398	0.539088	0.429377	-1.21968	down
C21H31N7O5	Thr-Trp-Arg	Amino acid and Its metabolites	Small Peptide	-	1.47874e+06	1.21414e+06	1.81434e+06	2.84478e+06	4.6692e+06	3.42986e+06	3.96581e+06	2.31386e+06	1.80648	0.0316531	0.578185	0.511311	-0.967728	down
C9H12	Hemimellitene	Benzene and substituted derivatives	Benzene and substituted derivatives	-	4.84172e+06	4.6681e+06	4380262	4.75349e+06	6.52916e+06	6.04389e+06	5.50596e+06	5.75833e+06	2.27091	0.00501683	0.213717	0.782116	-0.354546	down
C21H33N3O4	Ile-Leu-Phe	Amino acid and Its metabolites	Small Peptide	-	1.32674e+06	2.96973e+06	512208	796437	1.01735e+07	8.2688e+06	9.07775e+06	3.7545e+06	2.11645	0.0140543	0.387657	0.179223	-2.48017	down
C21H34N6O5	Tyr-Ile-Arg	Amino acid and Its metabolites	Small Peptide	-	4.33989e+06	6.76758e+06	5.41994e+06	3238494	7.48686e+06	1.00638e+07	7.91887e+06	8.25271e+06	1.95485	0.0115527	0.340717	0.586139	-0.770685	down
C5H11O4P	Isopentenyl phosphate	Organic acid and Its derivatives	Phosphoric acids	-	8.7604e+06	8.09911e+06	7.0432e+06	7.68829e+06	8.37626e+06	1.07684e+07	9.73898e+06	9.63376e+06	1.81974	0.0321877	0.579379	0.820176	-0.285995	down
C52H90O6	[(2S)-2-pentadecanoyloxy-3-[(Z)-tetradec-9-enoyl]oxypropyl] (5Z,8Z,11Z,14Z)-icosa-5,8,11,14-tetraenoate	GL	TG	-	1.76987e+07	2.9766e+07	957062	908718	6.11184e+07	5.60041e+07	2.23683e+07	5.65955e+07	1.77011	0.0195363	0.464491	0.251575	-1.99094	down
C51H86O6	TG(14:0/14:1(9Z)/20:5(5Z,8Z,11Z,14Z,17Z))	GL	TG	-	1.37991e+07	9.28152e+06	4.14099e+06	1.47892e+06	4.17945e+07	5.13061e+07	6.29968e+07	2.6997e+07	2.08429	0.0102643	0.324641	0.156752	-2.67344	down
C25H43NO7	Tumonoic acid G	Organic acid and Its derivatives	Organic acid and Its derivatives	-	703693	996800	1.71001e+06	1.56968e+06	3.84123e+06	3.71014e+06	4.21027e+06	2.36162e+06	2.05247	0.00493675	0.212668	0.352623	-1.5038	down
C53H88O6	[(2S)-2,3-bis[[(Z)-tetradec-9-enoyl]oxy]propyl] (7Z,10Z,13Z,16Z,19Z)-docosa-7,10,13,16,19-pentaenoate	GL	TG	-	3.87238e+07	2.46781e+07	1.60682e+07	1.48153e+07	1.88356e+08	1.44565e+08	2.03481e+08	6.02546e+07	2.1855	0.0279678	0.539088	0.158023	-2.66179	down
C33H48N8O6S	Phe-Cys-Leu-Phe-Arg	Amino acid and Its metabolites	Small Peptide	-	123863	459455	272793	138561	713409	662743	766278	425168	1.90623	0.0109669	0.328571	0.387394	-1.36813	down
C52H92O6	[(2S)-2-hexadecanoyloxy-3-pentadecanoyloxypropyl] (6Z,9Z,12Z,15Z)-octadeca-6,9,12,15-tetraenoate	GL	TG	-	1.29954e+06	1.56419e+06	426664	356499	2.51282e+06	1.7767e+06	2.11724e+06	1.79696e+06	1.82168	0.0246124	0.511357	0.444542	-1.16961	down
C20H35N7O9	Arg-Asp-Val-Glu	Amino acid and Its metabolites	Small Peptide	-	326976021	3.75052e+08	3.87117e+08	3.3058e+08	5.66126e+08	5.38205e+08	5.27695e+08	4.18748e+08	2.12184	0.00996998	0.324641	0.692287	-0.530557	down
C25H45N5O8	Thr-Ile-Pro-Ile-Thr	Amino acid and Its metabolites	Small Peptide	-	922815	1.34963e+06	735255	341421	5.42881e+06	4.49079e+06	4.50913e+06	2.2416e+06	2.17385	0.012319	0.360544	0.200903	-2.31543	down
C33H43N7O9	Lys-Asp-Trp-Ser-Phe	Amino acid and Its metabolites	Small Peptide	-	1.62885e+07	1.48769e+07	1.47846e+07	1.41291e+07	2.00314e+07	1.76817e+07	1.77849e+07	1.85378e+07	2.22885	0.00285624	0.150535	0.811488	-0.301359	down
C55H86O6	TG(14:1(9Z)/18:4(6Z,9Z,12Z,15Z)/20:5(5Z,8Z,11Z,14Z,17Z))	GL	TG	-	2.00525e+08	2.05008e+08	1.95702e+08	202005516	2.66156e+08	2.12519e+08	2.34828e+08	249249057	2.04647	0.0372392	0.620983	0.834316	-0.261334	down
C28H46N6O9	Leu-Thr-Ser-Lys-Tyr	Amino acid and Its metabolites	Small Peptide	-	4.04074e+06	4.46828e+06	3.95743e+06	4.0168e+06	4.38223e+06	5.56733e+06	4.92201e+06	4.75474e+06	1.84378	0.0419687	0.646959	0.839855	-0.251787	down
C29H48O3	3beta-Hydroxy-4beta-methyl-5alpha-cholest-7-ene-4alpha-carboxylic acid	Organic acid and Its derivatives	Organic acid and Its derivatives	-	1.35571e+07	1.38212e+07	1.26076e+07	1.28525e+07	1.70738e+07	1.58575e+07	1.61097e+07	1.9271e+07	2.21144	0.0107228	0.32628	0.773488	-0.370549	down
C23H37N5O10	Pro-Glu-Glu-Leu-Gly	Amino acid and Its metabolites	Small Peptide	-	446294	210209	542409	476575	3.34668e+06	3.99732e+06	2.3063e+06	1.00923e+06	2.13512	0.0402913	0.640982	0.157182	-2.66949	down
C25H30N4O9	Phe-Ser-Tyr-Asp	Amino acid and Its metabolites	Small Peptide	-	527948	412293	1.28559e+06	722574	1.74645e+06	1977711	1.49383e+06	888444	1.70685	0.0422538	0.646959	0.482835	-1.0504	down
C6H8O7	Citric acid	Organic acid and Its derivatives	Organic acid and Its derivatives	77-92-9	2.54098e+08	2.39441e+08	2.5052e+08	2.78662e+08	2.85965e+08	3.19779e+08	2.71216e+08	3.35945e+08	1.833	0.0413459	0.646959	0.843199	-0.246055	down
C4H6O4	Succinic acid	Organic acid and Its derivatives	Organic acid and Its derivatives	110-15-6	1.21628e+08	1.08222e+08	1.03169e+08	1.06408e+08	5.71014e+08	5.88884e+08	5.28687e+08	6.17853e+08	2.40623	7.91e-05	0.0152401	0.190522	-2.39197	down
C4H8O3	3-Hydroxybutyric acid	Organic acid and Its derivatives	Organic acid and Its derivatives	625-72-9	5.83578e+07	5.14203e+07	4.34043e+07	4.65634e+07	1.49629e+08	1.48435e+08	1.21945e+08	1.20704e+08	2.37902	0.00061877	0.0474473	0.369412	-1.4367	down
C4H8O3	2-Hydroxybutanoic Acid	Organic acid and Its derivatives	Organic acid and Its derivatives	600-15-7	4.50047e+07	3.02975e+07	2.34247e+07	3.77045e+07	8.29716e+07	6.36785e+07	6.96596e+07	4.83258e+07	2.03906	0.0126999	0.363369	0.515545	-0.955831	down
C3H7O7P	2-Phospho-D-Glyceric Acid	Organic acid and Its derivatives	Phosphoric acids	3443-57-0	1.76186e+08	1.81701e+08	1.6558e+08	1.79982e+08	2.15409e+08	1.9415e+08	206017871	2.1679e+08	2.19704	0.00321183	0.155875	0.845119	-0.242773	down
C14H26O4	Tetradecanedioic acid	FA	FFA	821-38-5	7.1071e+06	7.47847e+06	6.67487e+06	6.12186e+06	7.86519e+06	7.75962e+06	8.35689e+06	7346576	1.79922	0.0368177	0.620983	0.874045	-0.194221	down
C4H6O4	Methylmalonic Acid	Organic acid and Its derivatives	Organic acid and Its derivatives	516-05-2	5.11966e+07	4.71377e+07	5.56916e+07	4.83626e+07	2.95404e+08	2.51271e+08	2.61059e+08	1.06547e+08	2.22824	0.0235662	0.511357	0.221364	-2.17551	down
C8H7NO3	Formylanthranilic acid	Benzene and substituted derivatives	Benzene and substituted derivatives	3342-77-6	7.08232e+06	1.03226e+07	2.44746e+07	4.32951e+06	5.47337e+07	4.63153e+07	4.24807e+07	4.12788e+07	2.09323	0.00112303	0.0729781	0.250038	-1.99978	down
C12H22O11	Lactose	Carbohydrates and Its metabolites	Sugars	5965-66-2	1.85869e+07	2.04854e+07	1.77774e+07	1.97773e+07	2.10329e+07	2.64572e+07	2.5214e+07	2.34246e+07	1.97309	0.017333	0.432267	0.79713	-0.327112	down
C6H12O6	Inositol	Alcohol and amines	Alcohols	87-89-8 | 643-12-9 | 488-59-5 | 6917-35-7 | 488-58-4 | 551-72-4 | 41546-34-3 | 643-10-7 | 488-55-1 | 488-54-0 | 576-63-6 | 38876-99-2	2.39466e+06	1.07078e+06	6.20517e+06	1.8484e+06	1.26831e+07	6.98681e+06	1.4377e+07	2.56568e+07	2.00884	0.0491108	0.670074	0.192936	-2.3738	down
C16H32O3	2-Hydroxyhexadecanoic acid	FA	FFA	764-67-0 | 10067-06-8	2.20512e+07	6.50796e+07	3.01425e+07	2.62986e+07	6.49212e+07	7.23376e+07	8.15182e+07	6.21913e+07	1.87834	0.0320112	0.578919	0.51099	-0.968634	down
C14H22O2	2,6-Di-tert-butylhydroquinone	Benzene and substituted derivatives	Benzene and substituted derivatives	2444-28-2	7.55927e+06	6.94048e+06	8.62014e+06	7.49877e+06	8.95648e+06	9.03856e+06	1.04018e+07	8.48864e+06	1.77843	0.0282365	0.539088	0.8301	-0.268643	down
C5H10O6	D-Xylonic acid	Carbohydrates and Its metabolites	Sugar acids	526-91-0	2.86815e+07	2.08251e+07	1.35726e+07	1.53779e+07	4.66663e+07	3.09426e+07	3.46048e+07	2.63482e+07	1.90045	0.036542	0.620983	0.566224	-0.820556	down
C5H8O5	D-2-Hydroxyglutaric acid	Organic acid and Its derivatives	Organic acid and Its derivatives	13095-47-1	1.51751e+07	1.85047e+07	1.5113e+07	1.72262e+07	1.97921e+07	1.8768e+07	1.82705e+07	2.24818e+07	1.819	0.0384076	0.629294	0.832391	-0.264667	down
C8H10N2O4	Mimosine	Amino acid and Its metabolites	Amino acids	2116-55-4 | 10182-82-8 | 27678-82-6	4.36829e+07	4.2999e+07	4.04422e+07	4.24476e+07	4.69945e+07	5.18842e+07	4.78651e+07	4.65434e+07	2.107	0.00919111	0.317466	0.877304	-0.188851	down
C2H2O3	Glyoxylic acid	Organic acid and Its derivatives	Organic acid and Its derivatives	298-12-4	8.31958e+07	8.00169e+07	9.19543e+07	8.53447e+07	1.15221e+08	1.12695e+08	1.14653e+08	144448627	2.18087	0.0125261	0.363369	0.699176	-0.516271	down
C40H77O10P	1-Palmitoyl-2-oleoyl-sn-glycero-3-(phospho-rac-(1-glycerol))	GP	PG	185435-28-3	3.35809e+06	3.99834e+06	3.01041e+06	2.57609e+06	4.74158e+06	5.26231e+06	3.60445e+06	5.08301e+06	1.93425	0.0251661	0.51241	0.692456	-0.530206	down
C3H5NO3	L-alpha-formylglycine	Organic acid and Its derivatives	Organic acid and Its derivatives	5735-66-0	2.81308e+06	2.22851e+06	2.56946e+06	3.06364e+06	5.42948e+06	4.77883e+06	4.00989e+06	3.23799e+06	2.01961	0.0306482	0.570414	0.611513	-0.709544	down
C22H31NO	Tolterodine	Benzene and substituted derivatives	Benzene and substituted derivatives	124937-51-5	1.54722e+06	838959	1.43985e+06	343770	2.85967e+06	2.25144e+06	2.26343e+06	1.73422e+06	1.77808	0.0152513	0.400504	0.45778	-1.12727	down
C7H7ClO	2-Chloro-4-methylphenol	Benzene and substituted derivatives	Phenolics	6640-27-3	1.49864e+07	1.54042e+07	1.67167e+07	1.68898e+07	1.99559e+07	1.86094e+07	1.83705e+07	1.88171e+07	2.14084	0.00312514	0.15431	0.844812	-0.243297	down
C23H30O6	Prednisolone acetate	Hormones and hormone related compounds	Hormones and hormone related compounds	52-21-1	1.62338e+06	1.07306e+06	996958	846590	4.79879e+06	3.45021e+06	3.9099e+06	1.66087e+06	2.07636	0.0350899	0.608754	0.328514	-1.60597	down
C12H12O12	Dehydro-L-(+)-ascorbic acid dimer	Organic acid and Its derivatives	Organic acid and Its derivatives	72691-25-9	145549	73626.1	1.05358e+06	112202	3.97491e+06	4.52086e+06	3.82054e+06	2.2123e+06	2.11833	0.00313932	0.15431	0.0953264	-3.39098	down
C4H7NaO3S	Sodium 2-methylprop-2-ene-1-sulfonate	Aldehyde,Ketones,Esters	Esters	1561-92-8 | 194810-55-4	9.60486e+06	8.25143e+06	8.24592e+06	8.25014e+06	1.02433e+07	9.58196e+06	9.97459e+06	9.6685e+06	2.00382	0.0246742	0.511357	0.870376	-0.200289	down
C17H14O8	Taxifolin 3-O-acetate	Flavonoids	Flavonoid	78834-97-6	1.75747e+07	1.93465e+07	1.77858e+07	1.84796e+07	5.94189e+07	5.41104e+07	5.67278e+07	2.72259e+07	2.16371	0.0249982	0.51241	0.370597	-1.43208	down
C18H10	Benzo[ghi]fluoranthene	Benzene and substituted derivatives	Benzene and substituted derivatives	203-12-3	770510	462138	302620	158388	1.24874e+06	1.36944e+06	929537	760503	1.92066	0.0146151	0.39382	0.393122	-1.34695	down
C9H12N2S	Protionamide	Alcohol and amines	Amines	14222-60-7	158008	391203	416106	95414.3	506004	742013	950405	561256	1.80052	0.0176785	0.434484	0.384368	-1.37944	down
C3H5CaO4P	Fosfomycin calcium	Organic acid and Its derivatives	Phosphoric acids	26016-98-8 | 26472-47-9	1.4106e+07	1.22987e+07	1.09352e+07	1.15571e+07	5.24594e+07	5.27699e+07	4.95674e+07	5.05977e+07	2.40389	2.54e-08	6.57e-05	0.238064	-2.07058	down
C13H13N3O3	Lenalidomide	Alcohol and amines	Amines	191732-72-6 | 443912-14-9	616130	931912	270188	563089	1.2474e+06	948825	1.36169e+06	900432	1.75957	0.026739	0.533944	0.534126	-0.904748	down
C13H21N3O8S	S-Lactoylglutathione	Organic acid and Its derivatives	Organic acid and Its derivatives	25138-66-3	3.52202e+06	2.17275e+06	3.03434e+06	3.12415e+06	7.52467e+06	4.8789e+06	3.7855e+06	6.77131e+06	2.01829	0.0418528	0.646959	0.516249	-0.953861	down
C18H20O5	Combretastatin A4	Heterocyclic compounds	Heterocyclic compounds	117048-59-6	5.72734e+07	5.90359e+07	5.54322e+07	5.53968e+07	6.32776e+07	6.87849e+07	6.06607e+07	6.91793e+07	2.09147	0.018575	0.450781	0.867263	-0.205458	down
C19H38NO7P	L-Naspa	Amino acid and Its metabolites	Amino acid derivatives	155915-46-1	1.57101e+07	1.78299e+07	1.59283e+07	1.52771e+07	2.06822e+07	1.93454e+07	1.94213e+07	1.64572e+07	1.79848	0.0454501	0.651391	0.852966	-0.22944	down
C11H15N5O5	2-Methylguanosine	Nucleotide and Its metabolites	Nucleotide and Its metabolites	2140-77-4	776330	928689	1.15701e+06	816230	2.84432e+06	1.85735e+06	2.74595e+06	4.99781e+06	2.17821	0.0449943	0.650548	0.295551	-1.75852	down
C22H38O5	Misoprostol	FA	Oxidized lipids	59122-46-2	1.16967e+06	672926	1.12734e+06	1.2481e+06	2.77299e+06	2.61529e+06	2.54805e+06	1.08695e+06	1.77145	0.0490343	0.670074	0.467462	-1.09708	down
C16H12O7	Capillarisin	Heterocyclic compounds	Heterocyclic compounds	56365-38-9	7.94633e+06	3.98541e+06	3.37216e+06	2.45248e+06	1.59205e+07	1.26889e+07	9.72266e+06	1.2376e+07	2.15136	0.00336028	0.159053	0.350169	-1.51388	down
C20H24O6	Lariciresinol	Lignans and Coumarins	Lignans	27003-73-2	3.8637e+07	3.36201e+07	4.19719e+07	2.89133e+07	5.12707e+07	5.84081e+07	5.33473e+07	3.95744e+07	1.85406	0.0260972	0.523856	0.706525	-0.501187	down
C17H14O6	3-O-Acetylpinobanksin	Flavonoids	Dihydroflavonol	52117-69-8	4.36912e+06	4.24446e+06	5.03926e+06	2.37764e+06	6.88181e+06	7.36744e+06	6.70391e+06	5.60001e+06	1.9047	0.0111673	0.331904	0.603713	-0.728066	down
C24H33FO6	9-Fluoro-17-hydroxy-2alpha-methylcorticosterone 21-acetate	Aldehyde,Ketones,Esters	Esters	1524-87-4	6.03089e+06	5.19998e+06	5.79123e+06	5.33538e+06	7.65042e+06	7.25869e+06	6.39622e+06	7.42271e+06	2.19826	0.00419072	0.191276	0.778246	-0.361701	down
C10H12BrN5O4	8-Bromoadenosine	Nucleotide and Its metabolites	Nucleotide and Its metabolites	2946-39-6	177516	191290	140397	171984	173456	267312	271272	269585	1.75118	0.0440466	0.646959	0.693937	-0.527123	down
C3H7NO2S	D-Cysteine	Amino acid and Its metabolites	Amino acids	921-01-7	6.00493e+06	7.65947e+06	5.98596e+06	5.72344e+06	1.15484e+07	1.06989e+07	9.93846e+06	1.10452e+07	2.31807	0.000283591	0.0286128	0.586937	-0.768723	down
C14H20N2O3S	Met-Phe	Amino acid and Its metabolites	Small Peptide	-	1.88967e+07	3.5551e+07	17921853	2.08523e+07	36953090	5.05609e+07	4.6155e+07	3.13537e+07	1.88272	0.024299	0.511357	0.564903	-0.823926	down
C23H44NO7P	LPE(0:0/18:2)	GP	PE	-	1.51326e+06	1.66089e+06	1.4757e+06	864134	2.248e+06	2.08115e+06	1.75864e+06	1.954e+06	1.82348	0.0281151	0.539088	0.685666	-0.544422	down
C45H82NO8P	PE-NMe2(18:1(9Z)/20:3(5Z,8Z,11Z))	GP	PE	-	2.30161e+07	1.6431e+07	1.05209e+07	9.40905e+06	4.70687e+07	3.34384e+07	3.08982e+07	2.89142e+07	2.10937	0.00889766	0.312969	0.423155	-1.24074	down
C43H82NO8P	PE-NMe2(18:1(9Z)/18:1(11Z))	GP	PE	-	7.03522e+06	6.2391e+06	6.34295e+06	3.34937e+06	1.34232e+07	1.37206e+07	9.21297e+06	1.2046e+07	2.12013	0.00330854	0.158562	0.47449	-1.07555	down
C5H6O5	Methyloxaloacetate	Aldehyde,Ketones,Esters	Esters	-	1.35402e+07	1.21956e+07	1.20649e+07	1.21248e+07	1.54735e+07	1.55733e+07	1.40936e+07	1.45052e+07	2.20472	0.00304418	0.153571	0.837036	-0.256638	down
C5H10O4S2	2-Oxopropyl-CoM	Organic acid and Its derivatives	Organic acid and Its derivatives	-	9.54606e+07	9.3888e+07	8.88277e+07	9.58334e+07	1.0719e+08	1.10623e+08	1.20026e+08	9.98358e+07	1.95749	0.0252596	0.51241	0.854539	-0.226781	down
C39H78NO8P	PE-NMe(18:0/15:0)	GP	PE	-	1.37554e+06	1.42381e+06	2.20798e+06	2.35273e+06	4.015e+06	4.76341e+06	2.36376e+06	4.05859e+06	1.97474	0.0223094	0.500199	0.48419	-1.04635	down
C3H4O3	2-hydroxyacrylic Acid	Organic acid and Its derivatives	Organic acid and Its derivatives	-	4.52667e+07	4.78096e+07	4.87234e+07	4.93407e+07	5.01523e+07	5.15533e+07	5.75801e+07	5.79117e+07	1.7796	0.0398079	0.638592	0.880031	-0.184373	down
C19H38O3	3-hydroxypristanic acid	Organic acid and Its derivatives	Organic acid and Its derivatives	-	5486.48	3078.24	3132.86	740.5	12182.7	9714.68	10216.9	10191.4	1.99294	0.00136964	0.0875198	0.294006	-1.76608	down
C39H78NO8P	PE-NMe2(18:0/14:0)	GP	PE	-	1.86449e+06	1.22501e+06	908482	503021	3.8734e+06	4.70078e+06	3.10407e+06	4.31128e+06	2.18691	0.00075464	0.0521381	0.281497	-1.82881	down
C8H14O4	2-Propylglutaric acid	Organic acid and Its derivatives	Organic acid and Its derivatives	-	1.0147e+07	1.12255e+07	4.87328e+06	1.04894e+07	1.6032e+07	1.42388e+07	1.84014e+07	1.68428e+07	1.89594	0.00849444	0.301553	0.560714	-0.834662	down
C28H55O8P	[(2R)-2-(10-methylundecanoyloxy)-3-phosphonooxypropyl] 11-methyldodecanoate	GP	PA	-	2.98146e+06	3.41149e+06	3.01419e+06	3.51563e+06	4.18128e+06	3.8475e+06	3.72385e+06	3.476e+06	1.85408	0.0282621	0.539088	0.848585	-0.23687	down
C26H34O7	Amebacilin	Heterocyclic compounds	Heterocyclic compounds	-	830655	939222	311232	1.54809e+06	4.4635e+06	5.2522e+06	4.82838e+06	1.784e+06	2.00671	0.0218442	0.497567	0.222267	-2.16963	down
C23H45O7P	1-(11Z-eicosenoyl)-glycero-3-phosphate	GP	PA	-	890431	326086	835184	316900	3.83949e+06	2.98138e+06	2.79604e+06	1.58622e+06	2.15618	0.0130617	0.368225	0.211423	-2.24179	down
C18H30O3S	4-Dodecylbenzenesulfonic acid	Benzene and substituted derivatives	Benzene and substituted derivatives	-	1.57605e+06	1.6764e+06	1.57007e+06	1.21544e+06	6.14453e+06	5.93633e+06	6.12359e+06	1.77983e+06	1.9635	0.0468619	0.659027	0.302136	-1.72673	down
C21H41O8P	[(2R)-1-octanoyloxy-3-phosphonooxypropan-2-yl] decanoate	GP	PA	-	327690	231613	803277	650388	2.03851e+06	1.43883e+06	1.35682e+06	695815	1.80367	0.0408775	0.646959	0.36401	-1.45795	down
C19H17N3O	Isoevodiamine	Heterocyclic compounds	Heterocyclic compounds	-	2.71331e+07	2.27564e+07	2.80877e+07	2.8765e+07	3.05982e+07	3.40989e+07	2.98836e+07	2.94965e+07	1.66663	0.0470046	0.659027	0.860289	-0.217107	down
C21H38N6O8	Ile-Lys-Gln-Asp	Amino acid and Its metabolites	Small Peptide	-	574434	422424	604132	336005	2.13763e+06	2.34412e+06	2.02768e+06	614949	1.97395	0.0442607	0.646959	0.271883	-1.87894	down
C31H32O14	4-(3,4-dihydroxyphenyl)-9-hydroxy-8-(4-hydroxy-3-methoxyphenyl)-5-[3,4,5-trihydroxy-6-(hydroxymethyl)oxan-2-yl]oxy-4,8,9,10-tetrahydro-3H-pyrano[2,3-h]chromen-2-one	Carbohydrates and Its metabolites	Sugar derivatives	-	9.08424e+06	8.62637e+06	8.18982e+06	7.88045e+06	1.04402e+07	1.47619e+07	1.17071e+07	1.17511e+07	2.11356	0.0227349	0.506777	0.694218	-0.526539	down
C7H14N4O3	Scorpion	Heterocyclic compounds	Heterocyclic compounds	-	3.033e+07	3.12968e+07	3.05483e+07	2.99857e+07	3.78518e+08	3.04572e+08	3.2944e+08	1.24282e+08	2.31034	0.0196264	0.464491	0.107459	-3.21814	down
C41H80O5	1-Hexadecanoyl-2-docosanoyl-sn-glycerol	GL	DG	-	1.49403e+06	1.01719e+06	655122	305508	2.70813e+06	2.15611e+06	2.30006e+06	1.38745e+06	1.8683	0.0149524	0.395362	0.405982	-1.30051	down
C16H26O3	(2E,6E,10R,11S)-10,11-epoxy-3,7,11-trimethyltrideca-2,6-dienoic acid	Hormones and hormone related compounds	Hormones and hormone related compounds	-	1.1556e+06	1.53517e+06	1.06257e+06	990338	2.17765e+06	2.09864e+06	1.77179e+06	1.55336e+06	2.08221	0.00977532	0.324641	0.62405	-0.680267	down
C5H14NO+	Choline	Tryptamines,Cholines,Pigments	Cholines	62-49-7	1757372895	2356529914	2155525877	1782613312	1834743593	1435840232	1440479281	1546302586	1.72086	0.0482789	0.668235	1.28681	0.363799	up
C16H33NO3	N,N-Bis(2-hydroxyethyl)dodecanamide	FA	Others	120-40-1	3.70891e+06	4.88529e+06	4.99972e+06	3.608e+06	3.39104e+06	3.39655e+06	2.38297e+06	2.10104e+06	1.7863	0.0258327	0.521277	1.52613	0.609876	up
C5H4N4O	Hypoxanthine	Nucleotide and Its metabolites	Nucleotide and Its metabolites	68-94-0	8.46936e+07	88840726	7.68289e+07	4.27011e+07	3.14612e+07	3.62754e+07	4.32846e+07	3.02698e+07	2.00164	0.0317393	0.578185	2.07419	1.05255	up
C7H12N2O3	Glyc-Pro	Amino acid and Its metabolites	Small Peptide	704-15-4	2.52851e+07	2.71253e+07	3.46376e+07	2.32002e+07	2.53189e+07	1.58966e+07	1.83473e+07	1.14012e+07	1.69983	0.0434818	0.646959	1.55358	0.635595	up
C9H7NO	Indole-3-carboxaldehyde	Heterocyclic compounds	Indole and Its derivatives	487-89-8	6.85854e+06	7.00089e+06	6.68823e+06	7.22046e+06	5.62299e+06	6.12994e+06	5.74744e+06	4.49291e+06	1.97527	0.0212163	0.49002	1.26257	0.336367	up
C4H7N3O	Creatinine	Organic acid and Its derivatives	Organic acid and Its derivatives	60-27-5	2.32464e+06	2.36078e+06	2.02316e+06	2.24034e+06	1.68031e+06	1.62769e+06	2.23523e+06	1.69546e+06	1.83589	0.0498495	0.676901	1.23626	0.305984	up
C18H12O6	Sterigmatocystine	Heterocyclic compounds	Heterocyclic compounds	10048-13-2	1.47061e+07	1.55221e+07	1.50681e+07	1.4127e+07	1.1478e+07	9.37689e+06	1.05076e+07	4.11526e+06	1.71006	0.0334637	0.59398	1.67495	0.74412	up
C10H12O2	2-Phenylbutyric acid	Organic acid and Its derivatives	Organic acid and Its derivatives	90-27-7	1.34611e+06	1.02697e+06	942267	888386	13356.3	44596.3	4895.84	14822	2.30008	0.00198313	0.110573	54.1228	5.75816	up
C5H4N4S	Mercaptopurine	Nucleotide and Its metabolites	Nucleotide And Its metabolites	50-44-2	6.37097e+07	5.00673e+07	4.9076e+07	5.63436e+07	5.22714e+07	3.59323e+07	40295032	3.05825e+07	1.70571	0.0425847	0.646959	1.37789	0.462462	up
C13H17NO2	Ritalinic acid	Organic acid and Its derivatives	Organic acid and Its derivatives	19395-41-6	7.55422e+07	5.45485e+07	7.10589e+07	5.53054e+07	3.9858e+07	5.79369e+07	3.05447e+07	4.81464e+07	1.63958	0.045772	0.652378	1.45312	0.539153	up
C16H21NO2	Propranolol	Benzene and substituted derivatives	Benzene and substituted derivatives	13071-11-9	489965	1.10885e+06	579426	775015	14590.2	16227.8	14381.1	14845.4	2.3877	0.0132779	0.371586	49.1845	5.62013	up
C10H11NO3	2-Methylhippuric acid	Amino acid and Its metabolites	Amino acid derivatives	42013-20-7	4.04601e+07	5.10547e+07	5.00805e+07	5.18672e+07	3.58355e+07	3.16172e+07	3.18226e+07	1.27688e+07	1.72657	0.0206808	0.480546	1.72666	0.787987	up
C4H9NO2	N-Ethylglycine	Amino acid and Its metabolites	Amino acid derivatives	627-01-0	2.05289e+06	1.67626e+06	1.81747e+06	1.48602e+06	131197	123769	131758	137047	2.39392	0.000851282	0.0572599	13.4269	3.74706	up
C11H21NO4	Carnitine isoC4:0	FA	CAR	25518-49-4	4.00555e+07	4.01387e+07	4.09917e+07	3.54402e+07	140212	1.25526e+07	190216	144101	2.05746	0.000449249	0.038276	12.023	3.58773	up
C6H10N6	Cyromazine	Heterocyclic compounds	Heterocyclic compounds	66215-27-8	3.32563e+07	2.87085e+07	2.73704e+07	3.11626e+07	7.19869e+06	508725	1.10163e+07	7.36413e+06	1.8201	0.000276337	0.0286128	4.61892	2.20756	up
C24H21NO	Jwh-022	Aldehyde,Ketones,Esters	Ketones	209414-16-4	5.74009e+06	5.64939e+06	5784819	5.49421e+06	20174.8	59921.6	21263.4	7678.29	2.3664	1.76e-06	0.000842419	207.895	7.69971	up
C19H21NS	Dothiepin	Heterocyclic compounds	Heterocyclic compounds	113-53-1 | 25627-38-7	2.59851e+07	2.57619e+07	2.33519e+07	2.41602e+07	4.29938e+06	1.61353e+07	1.46196e+07	3.10061e+06	1.88397	0.0185954	0.450781	2.60147	1.37933	up
C12H12N2O3	Nalidixic acid	Organic acid and Its derivatives	Organic acid and Its derivatives	389-08-2	1.61988e+06	1.61013e+06	1.73236e+06	1.43118e+06	69983.4	70201.3	70457.1	73343	2.40152	0.000148145	0.0177496	22.5137	4.49273	up
C27H42O6	3-Dehydroecdysone	Aldehyde,Ketones,Esters	Ketones	39750-00-0	1.07234e+06	1.03597e+06	1.10245e+06	940055	6923.99	6657.95	6625.47	7075.01	2.4018	8.8e-05	0.0153292	152.142	7.24928	up
C32H46O8	Cucurbitacin B	Aldehyde,Ketones,Esters	Esters	6199-67-3	7.97495e+07	5.79687e+07	6.90779e+07	8.44741e+07	9.15205e+06	7.87331e+06	6.81882e+06	6.37874e+06	2.37901	0.00146074	0.0903301	9.63739	3.26864	up
C11H21N5S	Dimethametryn	Heterocyclic compounds	Heterocyclic compounds	22936-75-0	285078	257604	308214	504501	5852.56	5852.56	5852.56	5852.56	2.4011	0.00959493	0.324641	57.8976	5.85543	up
C8H12O2	4-Ethyl-2-hydroxy-3-methyl-2-cyclopenten-1-one	Aldehyde,Ketones,Esters	Ketones	71387-71-8	1.60336e+06	2.2576e+06	2.73716e+06	1.67868e+06	803733	1.21823e+06	1.25942e+06	43005.2	1.42891	0.0188949	0.452769	2.48972	1.31598	up
C13H13N3	Varenicline	Heterocyclic compounds	Heterocyclic compounds	249296-44-4	6.14028e+07	4.79245e+07	5.87023e+07	4.84465e+07	1.96827e+07	4.15073e+07	3.26549e+07	3.19731e+07	1.99295	0.00809551	0.292813	1.72055	0.782869	up
C24H29NO3	Donepezil	Aldehyde,Ketones,Esters	Ketones	120014-06-4 | 142057-79-2 | 142057-80-5	1.38322e+06	1.43687e+06	1.17236e+06	914756	41191.2	40866.8	41035.8	42395.2	2.38995	0.00213381	0.115226	29.6527	4.89009	up
C6H12N2O3	Daminozide	FA	Others	1596-84-5	841813	812541	893739	996744	10535.1	42357.2	8829.03	7477.05	2.34082	0.000137005	0.0175092	51.2272	5.67884	up
C11H19NO3	N-Heptanoylhomoserine lactone	Aldehyde,Ketones,Esters	Esters	177158-20-2	1.23722e+07	1.32245e+07	8.32826e+06	1.25436e+07	317448	67455.4	88549.1	47304.9	2.327	0.00188901	0.109735	89.2326	6.4795	up
C11H19N5S	Cybutryne	Heterocyclic compounds	Heterocyclic compounds	28159-98-0	1.14183e+07	1.25282e+07	1.163e+07	1.01883e+07	102749	54388.8	153228	54619.1	2.39097	0.000163018	0.018645	125.388	6.97026	up
C23H32N6O4S	Vardenafil	Benzene and substituted derivatives	Benzene and substituted derivatives	224785-90-4 | 224789-15-5	3.69658e+06	3.1375e+06	2.68073e+06	2496989	135090	141233	132437	137995	2.39031	0.00173845	0.104144	21.9693	4.45741	up
C7H11N3O3	Secnidazole	Heterocyclic compounds	Heterocyclic compounds	3366-95-8	6.44306e+07	6.97212e+07	6.52371e+07	6.5492e+07	5.75347e+07	59515463	6.21785e+07	6.18258e+07	2.04887	0.0102185	0.324641	1.09884	0.135985	up
C15H14O4	Yangonin	Aldehyde,Ketones,Esters	Ketones	500-62-9	2.83938e+06	2.78467e+06	2667364	2.18176e+06	148254	147110	145214	155700	2.39522	0.000485483	0.0404639	17.5642	4.13457	up
C12H17NO3	Cerulenin	Heterocyclic compounds	Heterocyclic compounds	17397-89-6	6.18623e+06	6.54087e+06	5.67939e+06	5.58682e+06	976797	1.46387e+06	1.16395e+06	1.20644e+06	2.38374	2.98e-05	0.00762671	4.98713	2.31821	up
C12H18N2O3S	Tolbutamide	Benzene and substituted derivatives	Benzene and substituted derivatives	64-77-7	1.21675e+06	957020	1.16815e+06	1.45169e+06	934611	629250	885740	300519	1.66922	0.0318198	0.578185	1.74305	0.801617	up
C12H19NO3	Terbutaline	Benzene and substituted derivatives	Phenolics	23031-25-6	4.35144e+07	2.07811e+07	3.2758e+07	3.05907e+07	2.48752e+07	1.41286e+07	1.48676e+07	9.73563e+06	1.80653	0.0342292	0.604768	2.00676	1.00487	up
C9H10O	2-Phenylpropanal	Benzene and substituted derivatives	Benzene and substituted derivatives	93-53-8	8.21091e+06	1.44519e+07	7.44614e+06	6.37441e+06	2.29978e+06	4.59715e+06	3.16108e+06	3.62584e+06	2.06674	0.0474478	0.659112	2.66616	1.41476	up
C17H25N3O	[6-(4-Imidazol-1-yl-phenoxy)-hexyl]-dimethyl-amine	Heterocyclic compounds	Heterocyclic compounds	769917-29-5	428717	328553	204611	553732	60268.2	41149.5	41939.8	40922	2.30247	0.0203799	0.476443	8.22453	3.03993	up
C16H20N2O	Huperzine b	Heterocyclic compounds	Heterocyclic compounds	103548-82-9	212946583	2.03808e+08	2.10346e+08	208302196	906475	111187	381411	264564	2.36289	1.48e-06	0.000810992	502.155	8.97199	up
C41H72O5	1-Stearoyl-2-arachidonoylglycerol	GL	DG	65914-84-3	3.07573e+06	4.89159e+06	5.74584e+06	4.85351e+06	1.31049e+06	1.76658e+06	2.04472e+06	3.43495e+06	1.99269	0.0144186	0.392063	2.16983	1.11758	up
C18H21FN2O	1-[1-(4-fluorophenyl)-2,5-dimethyl-1H-pyrrol-3-yl]-2-(pyrrolidin-1-yl)ethan-1-one	Aldehyde,Ketones,Esters	Ketones	314245-33-5	2.22475e+08	2.27644e+08	2.23245e+08	2.02161e+08	717207	3.5924e+07	215899	108118	2.06921	4.99e-06	0.00191384	23.6851	4.56591	up
C14H21N3O2S	Sumatriptan	Heterocyclic compounds	Heterocyclic compounds	103628-46-2	1.07502e+06	1.03007e+06	981578	2.2254e+06	76299.8	74612.9	74613.4	74614.2	2.37973	0.0249402	0.51241	17.6986	4.14557	up
C11H14O2	4-tert-Butylbenzoic acid	Benzene and substituted derivatives	Benzene and substituted derivatives	98-73-7	1.22617e+07	1.16373e+07	1.0576e+07	9.1411e+06	3.85684e+06	2.94562e+06	5.32237e+06	3.37897e+06	2.29442	0.000253898	0.0270402	2.81325	1.49224	up
C17H23NO2	Dextilidine	Heterocyclic compounds	Heterocyclic compounds	32447-90-8 | 20380-58-9 | 51931-66-9	2.89803e+07	2.69839e+07	1.87415e+07	2.39169e+07	50483.8	1.32754e+06	1.06729e+07	130283	1.98264	0.000758213	0.0521381	8.09625	3.01725	up
C22H29FO4	Fluorometholone	Aldehyde,Ketones,Esters	Ketones	426-13-1	3.91627e+06	4.16736e+06	4.07787e+06	3.64413e+06	772043	545087	211294	249025	2.24254	1.23e-06	0.000784655	8.89231	3.15256	up
C23H27N	Butenafine	Benzene and substituted derivatives	Benzene and substituted derivatives	101828-21-1	6.44755e+06	5.85605e+06	5.67474e+06	5.3046e+06	730915	868808	427136	541031	2.34388	3.7e-05	0.00885969	9.06695	3.18062	up
C16H24NO5+	[2-(3,5-Dimethoxy-4-hydroxycinnamoyloxy)ethyl]trimethylaminium	Benzene and substituted derivatives	Benzene and substituted derivatives	84123-22-8	1.45546e+06	669954	533324	961928	27661.5	26641	25005.4	28961.7	2.36465	0.0230914	0.510227	33.4412	5.06356	up
C16H22N4O	Thonzylamine	Benzene and substituted derivatives	Phenolics	91-85-0	6.82335e+06	8.30031e+06	9.41755e+06	1.05665e+07	3.59077e+06	7517988	4.34111e+06	5.93402e+06	1.84803	0.0276267	0.539088	1.64179	0.715266	up
C9H18N2O4	Meprobamate	Aldehyde,Ketones,Esters	Esters	57-53-4	6.07654e+06	7.89818e+06	5.70772e+06	4.36315e+06	1.59025e+06	1.47945e+06	2.09157e+06	1.06317e+06	2.28293	0.00630829	0.24934	3.86309	1.94976	up
C9H6O4	Esculetin	Steroids	Steroidal saponins	305-01-1	7.88734e+06	6.84594e+06	7.11243e+06	5.63764e+06	502206	773443	358883	1.83834e+06	2.21659	8.33e-05	0.0152401	7.91372	2.98436	up
C10H19NO4	Carnitine C3:0	FA	CAR	17298-37-2	8.12354e+06	8.64022e+06	6.9088e+06	6.71034e+06	18858.7	56305.9	40151.3	4158.88	2.34719	0.000510952	0.0410519	254.304	7.99041	up
C19H30O5	Idebenone	Benzene and substituted derivatives	Benzene and substituted derivatives	58186-27-9	1.34584e+06	1.31684e+06	1.35783e+06	1.09018e+06	62156.6	62388.4	64744.2	62156.3	2.4	0.000305583	0.0292901	20.3253	4.3452	up
C15H23N5O3	Arg-Phe	Amino acid and Its metabolites	Small Peptide	1238-09-1	1.18729e+06	1.24286e+06	1.14877e+06	1.34123e+06	44558.8	48628.9	44338.9	43465.6	2.40338	9.54e-05	0.01534	27.1843	4.7647	up
C10H19N5S	Prometryn	Alcohol and amines	Polyamines	113811-45-3	1.58757e+06	1.98265e+06	1.97341e+06	1.38317e+06	1.57408e+06	381373	471546	540401	1.80461	0.0293587	0.554488	2.3343	1.22299	up
C19H42N+	Cetrimonium	Others	Others	-	3.68262e+08	363075446	3.3346e+08	3.72007e+08	1.93872e+08	3.7975e+07	1.75437e+08	1.56341e+07	1.79873	0.0102547	0.324641	3.39736	1.76441	up
C19H21NS	Pizotifen	Heterocyclic compounds	Heterocyclic compounds	-	9.62107e+07	9.99654e+07	8.17816e+07	9.64463e+07	695271	47646.8	272706	338417	2.32833	0.000174721	0.0191394	276.509	8.11118	up
C15H25N3O6	Pro-Ile-Asp	Amino acid and Its metabolites	Small Peptide	-	8.49602e+07	1.16056e+08	1.14543e+08	1.17616e+08	5.02107e+07	9.71581e+07	6.89671e+07	3.11883e+07	1.76727	0.0370523	0.620983	1.75003	0.807381	up
C9H17N3O6	Thr-Ser-Gly	Amino acid and Its metabolites	Small Peptide	-	6.60684e+07	6.37773e+07	5.9389e+07	6.70852e+07	719474	118035	324644	372093	2.35718	3.93e-05	0.00887058	167.066	7.38427	up
C5H9NO3	(2S,3R)-3-hydroxypyrrolidinium-2-carboxylate	Organic acid and Its derivatives	Organic acid and Its derivatives	-	4.57962e+06	4.41956e+06	4.95396e+06	3.60034e+06	447984	504744	383742	369532	2.38321	0.000729329	0.0521381	10.2893	3.36307	up
C13H25N3O4	Ile-Gly-Val	Amino acid and Its metabolites	Small Peptide	-	1.50665e+08	1.64871e+08	1.44491e+08	1.64307e+08	1.39768e+08	119666082	1.11014e+08	9.03344e+07	1.88342	0.0198813	0.467639	1.35494	0.438228	up
C6H11NO2	Nipecotic acid	Organic acid and Its derivatives	Organic acid and Its derivatives	-	3.84609e+07	3.89267e+07	4.11476e+07	4.035e+07	2.78219e+07	2.92139e+07	3.31474e+07	2.40236e+07	2.20499	0.00642822	0.251488	1.39121	0.476336	up
C17H21NO	Phenyltoloxamine	Benzene and substituted derivatives	Benzene and substituted derivatives	-	7.23605e+07	155478981	1.33975e+08	1.14951e+08	2.75358e+07	7.77741e+07	8.90415e+07	2.49302e+07	1.77332	0.0381661	0.628021	2.17422	1.1205	up
C28H40N2O9	antimycin A1	Benzene and substituted derivatives	Benzene and substituted derivatives	-	1.08689e+07	1.00404e+07	1.06564e+07	9.1475e+06	184978	210027	199258	193715	2.40277	0.000126475	0.0169523	51.6679	5.6912	up
C50H94NO8P	PC(22:0/20:3(8Z,11Z,14Z))	GP	PC	-	6.59446e+06	7.84142e+06	1.1395e+07	1.37659e+07	3.65884e+06	6.33408e+06	3.15772e+06	4.4302e+06	2.00904	0.036144	0.620983	2.25227	1.17138	up
C11H19N3O6	Pro-Ser-Ser	Amino acid and Its metabolites	Small Peptide	-	2.7934e+07	2.53657e+07	2.5125e+07	2.75943e+07	49559.7	1.23176e+06	1.01991e+07	3.65282e+06	1.865	0.00107965	0.0713688	7.0057	2.80853	up
C13H23N3O4S1	Ala-Pro-Met	Amino acid and Its metabolites	Small Peptide	-	1.54288e+06	1.30073e+06	1.39015e+06	1.36205e+06	68106.1	69672.8	68985	69040.5	2.40186	0.000127139	0.0169523	20.289	4.34263	up
C5H7NO	2,4-Dimethyloxazole	Heterocyclic compounds	Heterocyclic compounds	-	2.62507e+06	2.8327e+06	2.77869e+06	2.67854e+06	37581.7	41294	28521.5	27574.2	2.39543	1.07e-05	0.00342632	80.869	6.33752	up
C24H42N10O11	Glu-Ser-Gln-Arg-Gln	Amino acid and Its metabolites	Small Peptide	-	1.06179e+07	7.75236e+06	9.70225e+06	8.99616e+06	3.39794e+06	1.7395e+06	6.49257e+06	3.06582e+06	2.04874	0.00524803	0.218706	2.5224	1.3348	up
C14H21N3O8	Pro-Glu-Asp	Amino acid and Its metabolites	Small Peptide	-	1.61171e+06	2.04206e+06	1.73831e+06	1.6125e+06	107045	119327	116102	113302	2.40082	0.000513952	0.0410519	15.3685	3.9419	up
C25H44N6O11	Glu-Ile-Asp-Thr-Lys	Amino acid and Its metabolites	Small Peptide	-	3.37452e+06	6.43861e+06	5.75651e+06	3.94062e+06	3.12607e+06	3.44325e+06	1.74128e+06	1.47992e+06	1.76087	0.0372525	0.620983	1.99277	0.994777	up
C24H30N2O3	Chromafenozide	Others	Medicine	-	3.47129e+06	4.50035e+06	3.20871e+06	2.22362e+06	1.02395e+06	1.2531e+06	1.30625e+06	26634.5	1.54478	0.00664478	0.254761	3.71308	1.89261	up
C41H82NO8P	PE-NMe2(14:0/20:0)	GP	PE	-	1.06145e+07	8.25182e+06	6.21577e+06	9.03042e+06	5.6987e+06	1.37297e+06	3.30683e+06	3.59134e+06	1.847	0.0074916	0.281596	2.44187	1.28798	up
C25H40N8O8	Tyr-Lys-Asp-Arg	Amino acid and Its metabolites	Small Peptide	-	6.25344e+07	5.0394e+07	5.21829e+07	4.70457e+07	1.19302e+07	1.55161e+07	6.89144e+06	5.23061e+06	2.23883	8.35e-05	0.0152401	5.36179	2.42271	up
C15H23N3O8	Pro-Glu-Glu	Amino acid and Its metabolites	Small Peptide	-	837228	840718	773567	836985	41948.9	39656.7	42085.3	42272.3	2.40247	1.93e-05	0.00567796	19.8146	4.30849	up
C35H58N4O5S	N-[5-[5-[(3aS,6aR)-2-oxo-1,3,3a,4,6,6a-hexahydrothieno[3,4-d]imidazol-4-yl]pentanoylamino]pentyl]-7-[(1R,2S)-2-[(E,3S)-3-hydroxyoct-1-enyl]-5-oxocyclopent-3-en-1-yl]heptanamide	Hormones and hormone related compounds	Hormones and hormone related compounds	-	4.16979e+06	4.60647e+06	3.53715e+06	3.6246e+06	3.13902e+06	2.24168e+06	3.0084e+06	2.66314e+06	1.98122	0.00968077	0.324641	1.44206	0.528132	up
C37H70NO8P	1,2-Dipalmitoleoyl-sn-glycero-3-phosphoethanolamine	GP	PE	-	2.09587e+06	1.8957e+06	1.7997e+06	2.70294e+06	1.23951e+06	1.15058e+06	1.65434e+06	1.8032e+06	1.82951	0.0443888	0.646959	1.45259	0.538629	up
C25H30N4O4	Phe-Val-Trp	Amino acid and Its metabolites	Small Peptide	-	701021	660458	589358	612440	50668.6	50502.9	51371.1	50622.3	2.39891	0.000165344	0.018645	12.6167	3.65727	up
C15H27N7O5	Pro-Arg-Asn	Amino acid and Its metabolites	Small Peptide	-	722160	813230	846591	787838	56306.9	58037.1	56567.2	55260.1	2.40453	0.000100026	0.01534	14.0151	3.80891	up
C19H23N3O	N-[4-[(4-Propan-2-yloxyphenyl)methyl]phenyl]-4,5-dihydro-1H-imidazol-2-amine	Benzene and substituted derivatives	Benzene and substituted derivatives	221529-58-4	5.35705e+07	7.55686e+07	8.96337e+07	7.8608e+07	60786.7	4.85129e+06	68367	186846	2.20059	0.00198997	0.110573	57.5506	5.84676	up
C16H31N5O5	Lys-Ile-Asn	Amino acid and Its metabolites	Small Peptide	-	2.09254e+07	2.17044e+07	2.15696e+07	3.33267e+07	517876	1.51385e+07	68238.6	173470	1.87514	0.0058048	0.236762	6.13446	2.61694	up
C40H72NO8P	PE-NMe(14:0/20:4(5Z,8Z,11Z,14Z))	GP	PE	-	3.09645e+07	2.7786e+07	2.34483e+07	3.01517e+07	1.38775e+07	1.38128e+07	1.52029e+07	1.37899e+07	2.3387	0.0029352	0.150535	1.98208	0.987014	up
C17H34N4O4S1	Met-Lys-Leu	Amino acid and Its metabolites	Small Peptide	-	905022	1.0413e+06	803901	878190	10093.9	35242.2	18564.8	15468.7	2.38093	0.000336281	0.0310946	45.7154	5.51461	up
C12H20N4O5	Ala-Pro-Asn	Amino acid and Its metabolites	Small Peptide	-	4.4928e+06	3.05455e+06	2.72698e+06	3.88907e+06	1.77837e+06	1.56736e+06	1.99666e+06	2.788e+06	1.93138	0.0243688	0.511357	1.74203	0.80077	up
C37H71O8P	1-(11Z-eicosenoyl)-2-tetradecanoyl-glycero-3-phosphate	GP	PA	-	1.01644e+07	5.61811e+06	8.6483e+06	7.80988e+06	4.03226e+06	5.22323e+06	5.35226e+06	4.45661e+06	2.0241	0.0343929	0.604873	1.69115	0.758004	up
C10H10N2	1-Benzylimidazole	Benzene and substituted derivatives	Benzene and substituted derivatives	-	1.75524e+08	1.5087e+08	1.47651e+08	1.77324e+08	558428	2.57338e+07	45391.4	249050	2.03617	6.79e-06	0.00236575	24.4998	4.6147	up
C28H50O4	(2R,3S,5S,8R,9S,10S,13S,17R)-17-[(2S,3R,4R,5S)-3,4-dihydroxy-5,6-dimethylheptan-2-yl]-10,13-dimethyl-2,3,4,5,6,7,8,9,11,12,14,15,16,17-tetradecahydro-1H-cyclopenta[a]phenanthrene-2,3-diol	Aldehyde,Ketones,Esters	Ketones	-	1.59587e+06	1.21184e+06	1.25012e+06	1.5292e+06	22214.5	23023.5	22669.5	32161.7	2.39736	0.000761537	0.0521381	55.8317	5.80301	up
C15H30N4O4S1	Ile-Cys-Lys	Amino acid and Its metabolites	Small Peptide	-	430154	410820	515657	420291	20444.5	20433.7	20443.3	20654.2	2.40349	0.000402704	0.0359062	21.6762	4.43804	up
C10H10N2	1,5-Naphthalenediamine	Benzene and substituted derivatives	Benzene and substituted derivatives	-	1.98959e+07	3.24669e+07	1.41047e+07	2.4735e+07	4.17762e+06	3396500	3.49037e+06	2.39562e+06	2.30577	0.0149287	0.395362	6.77576	2.76038	up
C10H20N4O4	Asparaginyl-Lysine	Amino acid and Its metabolites	Small Peptide	-	3.90454e+07	3.8555e+07	4.21753e+07	3.72552e+07	1.85566e+06	3.04694e+06	400330	114969	2.16372	5.03e-07	0.000416577	28.9837	4.85717	up
C14H12O3	Resveratrol	Benzene and substituted derivatives	Benzene and substituted derivatives	-	3.36727e+06	4.67179e+06	4.86217e+06	3.50878e+06	1.52672e+06	2.50489e+06	2.96174e+06	662130	1.79127	0.0161562	0.410074	2.14356	1.10001	up
C49H86O6	[(2S)-3-tetradecanoyloxy-2-[(Z)-tetradec-9-enoyl]oxypropyl] (9Z,12Z,15Z)-octadeca-9,12,15-trienoate	GL	TG	-	9.06945e+07	1.03567e+08	1.19133e+08	1.39696e+08	6.60182e+07	6.80332e+07	8.15193e+07	8.98024e+07	2.00483	0.0306	0.570414	1.48373	0.569227	up
C50H90O6	TG(14:0/15:0/18:3(9Z,12Z,15Z))	GL	TG	-	7.16387e+06	8.04688e+06	6.78929e+06	8.26509e+06	6.54754e+06	5.97076e+06	5.82635e+06	3.54036e+06	1.66804	0.0422972	0.646959	1.38292	0.467714	up
C28H46O	(3S,10R,13R)-17-[(2R)-5,6-dimethylhept-5-en-2-yl]-10,13-dimethyl-2,3,4,7,8,9,11,12,14,15,16,17-dodecahydro-1H-cyclopenta[a]phenanthren-3-ol	Alcohol and amines	Alcohols	-	1.53941e+07	3.15578e+07	2.2619e+07	3.47772e+07	8.13188e+06	1.63484e+07	1.51208e+07	7.67016e+06	1.92415	0.0390038	0.633646	2.20743	1.14237	up
C50H90O6	[(2S)-2-pentadecanoyloxy-3-tetradecanoyloxypropyl] (6Z,9Z,12Z)-octadeca-6,9,12-trienoate	GL	TG	-	1.33683e+07	1.09841e+07	1.25514e+07	1.60828e+07	7.74808e+06	1.1069e+06	7.78445e+06	6.58416e+06	1.60969	0.0105662	0.324641	2.28158	1.19003	up
C33H62O5	1-Myristoyl-2-palmitoleoyl-sn-glycerol	GL	DG	-	2.84785e+06	3.53673e+06	2.80434e+06	3.2895e+06	1.70568e+06	1.61679e+06	2.50675e+06	304076	1.55572	0.0329593	0.590495	2.03454	1.0247	up
C49H94O6	TG(i-21:0/i-17:0/8:0)	GL	TG	-	9.68698e+07	1.05137e+08	111401376	1.12886e+08	6.26511e+07	8.60954e+07	8.4309e+07	9.94378e+07	1.80417	0.0459526	0.652527	1.28212	0.358527	up
C13H21N5O6	Pro-Asn-Asn	Amino acid and Its metabolites	Small Peptide	-	7.66641e+06	5.53297e+06	5.91642e+06	6.60559e+06	4.62368e+06	5.34543e+06	5.4851e+06	4.465e+06	1.85835	0.0451345	0.650548	1.29129	0.368809	up
C19H34N4O7	Val-Ala-Ile-Glu	Amino acid and Its metabolites	Small Peptide	-	3.54959e+06	4.15893e+06	3.26561e+06	4.10034e+06	3.55252e+06	1.73521e+06	1.38061e+06	2.22601e+06	1.70738	0.0393432	0.636464	1.69484	0.761145	up
C20H37N5O8	Thr-Val-Lys-Glu	Amino acid and Its metabolites	Small Peptide	-	2.20418e+07	2.3062e+07	2.3425e+07	2.01082e+07	1.12519e+07	9.73415e+06	1.77708e+07	1.07956e+07	2.15355	0.00781852	0.288233	1.78875	0.838951	up
C20H37N5O8	Val-Leu-Thr-Gly-Ser	Amino acid and Its metabolites	Small Peptide	-	4.3018e+07	4.91076e+07	4.07944e+07	4.63753e+07	3.35622e+07	3.14387e+07	2.97054e+07	8.42194e+06	1.53865	0.0415732	0.646959	1.73857	0.797898	up
C26H44N6O6	Lys-Val-Tyr-Lys	Amino acid and Its metabolites	Small Peptide	-	1.8121e+08	1.06462e+08	1.2814e+08	9.19831e+07	6.16061e+06	1.56394e+07	954214	7.14427e+06	2.1246	0.00794615	0.290148	16.984	4.0861	up
C12H19NO4	N-(3-Oxooctanoyl)-L-homoserine lactone	Aldehyde,Ketones,Esters	Esters	147795-39-9	1.4647e+08	1.73331e+08	1.50399e+08	1.67008e+08	2.08179e+06	243082	879682	621721	2.34523	0.000141836	0.0175419	166.535	7.37968	up
C4H9NO3	L-Homoserine	Amino acid and Its metabolites	Amino acids	672-15-1	1.39083e+08	1.43728e+08	1.33844e+08	1.31298e+08	1.3944e+07	1.09365e+07	8.94249e+06	1.55264e+07	2.36718	5.43e-07	0.000416577	11.1035	3.47294	up
C6H12O2	4-Methylvaleric Acid	Organic acid and Its derivatives	Organic acid and Its derivatives	646-07-1	7.86633e+07	7.12434e+07	6.30412e+07	7.33834e+07	5.65453e+07	4.14646e+07	4.55423e+07	1.93229e+07	1.75091	0.0217325	0.497567	1.75798	0.81392	up
C21H23NO4	Fmoc-L-leucine	Amino acid and Its metabolites	Amino acid derivatives	35661-60-0	6.44268e+07	6.99148e+07	6.80221e+07	6.30171e+07	180091	2.45331e+07	3.41913e+07	53789.8	1.69252	0.00826698	0.296221	4.50117	2.1703	up
C26H45NO5S	Taurolithocholic acid	Bile acids	Bile acids	516-90-5	1.81063e+07	2.09052e+07	2.32709e+07	1.42551e+07	1.47846e+07	1.18701e+07	1.16446e+07	7.67912e+06	1.8332	0.0219324	0.497567	1.66464	0.735211	up
C8H18N2O4S	4-(2-Hydroxyethyl)-1-piperazine ethanesulfonic acid	Heterocyclic compounds	Heterocyclic compounds	7365-45-9	2.38005e+07	2.31308e+07	2.32839e+07	2.01944e+07	2.41066e+06	8.48372e+06	6.66623e+06	6.35768e+06	2.20899	9.82e-05	0.01534	3.77993	1.91836	up
C6H11NO4	N-methyl-L-glutamic Acid	Amino acid and Its metabolites	Amino acid derivatives	35989-16-3	9.5417e+06	1.0989e+07	1.04238e+07	9.64893e+06	54989.8	122229	184560	302839	2.37281	6.43e-05	0.013689	61.093	5.93294	up
C3H6O3	Lactic acid	Organic acid and Its derivatives	Organic acid and Its derivatives	50-21-5 | 26100-51-6 | 598-82-3 | 26811-96-1	8.14792e+08	7.79824e+08	7.48557e+08	7.1628e+08	6.06546e+08	5.8208e+08	6.09953e+08	4.52634e+08	2.0559	0.00598738	0.241638	1.35902	0.442571	up
C20H28O4	Capsiconiate	Benzene and substituted derivatives	Phenolics	946572-73-2	2.7212e+06	2.08782e+06	2.91654e+06	4.83443e+06	1.49748e+06	1.71544e+06	308708	825930	1.7531	0.0314802	0.578185	2.88898	1.53056	up
C10H17NO	N-(2-Methylpropyl)hexa-2,4-dienamide	FA	Others	65937-49-7	1.51941e+07	1.91059e+07	1.32628e+07	1.03874e+07	652219	2.1894e+06	2.55438e+06	1.74275e+06	2.28622	0.00480186	0.210562	8.11771	3.02107	up
C11H20O2	2,4-Dimethyl-2-(4-methylpent-3-enyl)-1,3-dioxolane	Aldehyde,Ketones,Esters	Ketones	68258-95-7	5.99418e+06	6.89148e+06	7.26253e+06	5.32961e+06	4.68125e+06	3.20796e+06	4.43982e+06	1.81385e+06	1.81771	0.0146886	0.39382	1.80146	0.849164	up
C21H39O7P	1-(9Z,12Z-octadecadienoyl)-glycero-3-phosphate	GP	PA	65528-85-0	1.01721e+06	1.21525e+06	1.00127e+06	1.3305e+06	4453.23	7523.64	4958.03	4970.87	2.40167	0.000749266	0.0521381	208.357	7.70292	up
C19H20N2O2	Phenylbutazone	Benzene and substituted derivatives	Benzene and substituted derivatives	50-33-9	425838	459375	413941	382396	10496	10725.6	11441.9	11096.2	2.40253	0.000128225	0.0169523	38.4268	5.26404	up
C16H18N2O4S	Penicillin g	Others	Medicine	61-33-6	1.74733e+07	1.56255e+07	1.80574e+07	1.19854e+07	9.28204e+06	4.5281e+06	6.70406e+06	5.63729e+06	2.13203	0.0020992	0.114976	2.41445	1.2717	up
C35H60O7P2	All-trans-heptaprenyl diphosphate	Organic acid and Its derivatives	Phosphoric acids	76078-18-7	2.20832e+06	1.97343e+06	2.3291e+06	1.99796e+06	1.40312e+06	1.26131e+06	1.83228e+06	1.03561e+06	2.03271	0.0135792	0.377265	1.53802	0.62107	up
C17H16N4O2	Nifenazone	Aldehyde,Ketones,Esters	Ketones	2139-47-1	9.52805e+07	9.42727e+07	9.31986e+07	9.59778e+07	1.18358e+06	175167	467331	426553	2.35376	3.43e-08	6.57e-05	168.128	7.39342	up
C39H56O12	Spinoside A	Terpenoids	Triterpene	119626-74-3	7.08793e+06	7.13354e+06	7.08545e+06	7.92666e+06	6.31503e+06	7.09111e+06	5.8317e+06	6.34501e+06	1.78685	0.035068	0.608754	1.1427	0.19245	up
C15H17FN4O3	Enoxacin	Heterocyclic compounds	Heterocyclic compounds	74011-58-8	4.54223e+06	3.93628e+06	3.44833e+06	4.63409e+06	1.33588e+06	1.05932e+06	2.33388e+06	3.16996e+06	1.93608	0.0126111	0.363369	2.09658	1.06803	up
C55H74MgN4O6	Bacteriochlorophyll	Others	Others	17499-98-8	3.76608e+06	5.67759e+06	4.85577e+06	4.52298e+06	2.78678e+06	3.82745e+06	3.74118e+06	3.60389e+06	1.82224	0.047319	0.659112	1.34838	0.431225	up
C11H21N5OS	Methoprotryne	Heterocyclic compounds	Heterocyclic compounds	841-06-5	2.57632e+07	2.35164e+07	2.52678e+07	2.64086e+07	58270.2	3.89419e+06	217513	34648.6	2.13897	3.07e-06	0.00130888	24.0107	4.58561	up
C14H19NO5	4-hydroxy-5,6-dimethoxy-3-[(E,2R)-2-methylhex-4-enoyl]-1H-pyridin-2-one	Aldehyde,Ketones,Esters	Ketones	126637-69-2	1.17015e+06	1.01971e+06	872979	914185	20683.7	30075.5	23144.8	24984	2.39619	0.000686935	0.0516414	40.2175	5.32975	up
C9H18N3OP	Metepa	Heterocyclic compounds	Heterocyclic compounds	57-39-6	4.5863e+06	7.97786e+06	8.15517e+06	5.17605e+06	3.12761e+06	4.4738e+06	3.34702e+06	1.45783e+06	1.82044	0.027758	0.539088	2.08728	1.06163	up
C19H22FN3O4	Gatifloxacin	Heterocyclic compounds	Heterocyclic compounds	112811-59-3	2.0262e+07	1.83831e+07	1.43326e+07	1.70647e+07	1.15981e+07	8.65343e+06	1.37765e+07	5.38905e+06	1.83819	0.0162352	0.410074	1.77696	0.829413	up
C14H15N3O	Ampalex	Others	Medicine	154235-83-3 | 173047-75-1 | 287399-47-7	4.93437e+06	5.86733e+06	5.00943e+06	3.31944e+06	18556.2	5773.69	92884.1	37799.8	2.3345	0.00294473	0.150535	123.412	6.94734	up
C45H76O7P2	Solanesyl-PP	Terpenoids	Terpenoids	146340-00-3	682695	897349	823753	1.09484e+06	298118	163383	614164	656421	1.75215	0.0275539	0.539088	2.0199	1.01428	up
C20H30O3	Leukotriene A4	FA	Oxidized lipids	72059-45-1	56478.5	163023	143948	66262.8	21169	4233.89	4226.22	4229.72	2.16604	0.0332885	0.593619	12.6913	3.66576	up
C23H36N2O2	Finasteride	Heterocyclic compounds	Heterocyclic compounds	98319-26-7	2.02653e+07	1.5485e+07	1.9537e+07	1.7444e+07	1.35998e+07	1.48679e+07	7.11768e+06	8.29404e+06	1.75929	0.0238796	0.511357	1.65753	0.729033	up
C19H32O8	Dihydroroseoside	Others	Hydrocarbon derivatives	142235-28-7	785339	912547	864339	541886	39166.3	256540	695970	277568	1.66548	0.0358811	0.619677	2.44564	1.29021	up
C13H15N3O3	Tryptophylglycine	Amino acid and Its metabolites	Small Peptide	7360-09-0	1.24912e+07	1.33861e+07	1.78211e+06	1.16302e+07	660701	453535	541253	1.13518e+06	2.09859	0.0430276	0.646959	14.0789	3.81547	up
C21H30O3	(5s,8r,9r,10s,13s,14s,17r)-13-Methyltetradecahydro-3'h-spiro[cyclopenta[a]phenanthrene-17,2'-furan]-3,5'(2h,4'h)-dione	Aldehyde,Ketones,Esters	Ketones	7250-26-2	2.1257e+07	2.88765e+07	2.00767e+07	3.05846e+07	1.86868e+07	1.89708e+07	1.79934e+07	8.82546e+06	1.627	0.0455328	0.651391	1.56328	0.644578	up
C35H54O7	(3b,16a,21b,22a)-12-Oleanene-3,16,21,23,28-pentol-22-angeloyloxy-23-al	Aldehyde,Ketones,Esters	Esters	200492-42-8	719325	962358	818042	879765	36382.2	36519.1	37234.7	38150.6	2.40255	0.00055435	0.0433751	22.7903	4.51035	up
C3H9O6P	Glycerophosphoric acid	GP	PA	-	1.30213e+07	1.55282e+07	1.21878e+07	1.78622e+07	7.73214e+06	1.79606e+06	7.55338e+06	4.7797e+06	1.91033	0.0029408	0.150535	2.68052	1.42251	up
C39H61O8P	PA(18:4(6Z,9Z,12Z,15Z)/18:4(6Z,9Z,12Z,15Z))	GP	PA	-	1.18186e+06	1.21042e+06	1.55536e+06	1.03785e+06	601899	487309	244357	1.14087e+06	1.6613	0.0366726	0.620983	2.0148	1.01064	up
C7H14O	2-Methyl-3-hexanone	Aldehyde,Ketones,Esters	Ketones	-	3.53229e+07	3.70454e+07	3.01249e+07	3.07456e+07	1.72905e+07	1.9069e+07	1.17897e+07	1.55992e+07	2.19443	0.00029306	0.02881	2.09007	1.06355	up
C5H7NO2	DL-Propargylglycine	Amino acid and Its metabolites	Amino acids	-	1.09628e+06	722011	794862	691114	47664.8	44499.1	52309.2	64215.2	2.3832	0.00355142	0.16405	15.8335	3.98491	up
C43H82NO8P	PE-NMe2(18:1(9Z)/18:1(9Z))	GP	PI	-	220073	420381	404842	406298	48588.8	64181.5	223524	266824	1.76912	0.0278777	0.539088	2.40681	1.26713	up
C50H78NO10P	PS(22:5(4Z,7Z,10Z,13Z,16Z)/22:5(4Z,7Z,10Z,13Z,16Z))	GP	PS	-	1.04363e+07	1.21832e+07	1.19973e+07	1.52833e+07	9.63915e+06	7.894e+06	9.07628e+06	1.00695e+07	1.93105	0.038911	0.633646	1.36046	0.444093	up
C21H30O6	11-Dihydro-12-norneoquassin	Aldehyde,Ketones,Esters	Ketones	-	1.61746e+07	1.58724e+07	9.33854e+06	1.38751e+07	1.05046e+07	7.14003e+06	1.09255e+07	4.4617e+06	1.61694	0.0444247	0.646959	1.67295	0.742397	up
C7H7Cl	Benzyl chloride	Benzene and substituted derivatives	Benzene and substituted derivatives	-	1.03377e+07	1.15585e+07	1.01931e+07	1.11988e+07	23566	1.18506e+06	31964.4	8510.95	2.15988	4.28e-07	0.000416577	34.6553	5.115	up
C23H45O8P	[(2R)-1-octanoyloxy-3-phosphonooxypropan-2-yl] 10-methylundecanoate	GP	PA	-	1.94895e+06	2.38822e+06	1.90488e+06	2.30543e+06	20912.2	18961.8	23370.1	25099.6	2.40303	0.000425241	0.0370539	96.7525	6.59623	up
C15H16N2O	Prolyl-2-naphthylamide	Alcohol and amines	Amines	-	1.91211e+07	2.07703e+07	2.8409e+07	1.06843e+07	9.25459e+06	3.84705e+06	3.32513e+06	2.48447e+06	2.03919	0.0186944	0.450781	4.1766	2.06233	up
C15H31O7P	LPA(i-12:0/0:0)	GP	LPA	-	854214	1.28322e+06	1.16976e+06	1.29979e+06	422502	824135	612877	485707	2.09726	0.00628561	0.24934	1.96442	0.974101	up
C23H43O7P	LPA(20:2(11Z,14Z)/0:0)	GP	LPA	-	1.09312e+07	1.13516e+07	1.09165e+07	1.03403e+07	6.14516e+06	5.20201e+06	6.13009e+06	2.41881e+06	2.02494	0.00521622	0.218706	2.18836	1.12985	up
C25H49O8P	[(2R)-1-octanoyloxy-3-phosphonooxypropan-2-yl] 12-methyltridecanoate	GP	PA	-	1.20937e+06	1.15497e+06	1.60177e+06	1.13585e+06	14443.2	15796.3	14384.6	16155.2	2.40226	0.00142187	0.0893683	83.9423	6.39133	up
C5H5ClO3	(2E)-3-chloro-2-hydroxypenta-2,4-dienoic acid	Organic acid and Its derivatives	Organic acid and Its derivatives	-	7.19683e+07	8.33901e+07	8.36669e+07	7.55331e+07	2.92136e+07	2.69226e+07	2.49166e+07	2.45867e+07	2.37735	0.000106008	0.0156322	2.97766	1.57418	up
C46H80O13P2	Pgp(20:3(5Z,8Z,11Z)/20:3(8Z,11Z,14Z))	GP	PG-P	-	4.69064e+06	4.39141e+06	3.43012e+06	1.80987e+06	1.28763e+06	2.06667e+06	2.32318e+06	285539	1.54174	0.0431048	0.646959	2.40181	1.26412	up
C34H43NO11	Demethyl-desacetyl-rifamycin SV	Heterocyclic compounds	Heterocyclic compounds	-	1.59723e+07	1.45672e+07	1.25505e+07	1.26498e+07	7.55442e+06	1.15607e+07	1.1742e+07	5.85009e+06	1.76572	0.0395464	0.637062	1.5185	0.602643	up
C11H17NO	2,3,4,5,6,7-Hexahydro-6,7-dimethylcyclopent[b]azepin-8(1H)-one	Aldehyde,Ketones,Esters	Ketones	-	2.51789e+06	2.43391e+06	2.02722e+06	2.142e+06	110803	118689	123656	119527	2.39985	0.000340629	0.0310946	19.2967	4.27028	up
C45H84O6	TG(14:0/14:1(9Z)/14:0)	GL	TG	-	1.12819e+08	1.18442e+08	1.04138e+08	1.15795e+08	1.00979e+08	8.9668e+07	1.00578e+08	105379494	1.81867	0.0244639	0.511357	1.13764	0.186048	up
C16H26N4O11	Ser-Asp-Thr-Glu	Amino acid and Its metabolites	Small Peptide	-	9.52089e+06	8.20202e+06	9.11253e+06	6.68053e+06	4.7295e+06	4.30615e+06	5.16054e+06	4.36473e+06	2.24529	0.00662574	0.254761	1.80573	0.852581	up
C41H81O18P3S	Ptd(S)Ins-(3,4)-P2(1,2-dipalmitoyl)	Organic acid and Its derivatives	Sulfonic acids	-	1.94163e+06	1.7153e+06	1.54822e+06	2.05263e+06	935142	1.2948e+06	979338	790881	2.16868	0.0019457	0.110573	1.81437	0.85947	up
C52H94O6	TG(16:1(9Z)/15:0/18:2(9Z,12Z))	GL	TG	-	1.51683e+06	2.21987e+06	1.30516e+06	1.96398e+06	595348	1.30198e+06	1.31438e+06	745833	1.82105	0.0346978	0.607449	1.77025	0.823954	up
C24H21ClO2	2-[4-(4-chloro-1,2-diphenylbut-1-en-1-yl)phenoxy]acetaldehyde	Others	Others	-	1.48187e+07	1.27127e+07	1.2561e+07	1.20062e+07	4.18165e+06	2.85763e+06	4.59625e+06	2.57069e+06	2.32029	2.85e-05	0.00762671	3.6673	1.87472	up

## Sheet: Table S5
Table S4. Genes that were differentially expressed between Burk_2H3/Burk_2H3S/PGPHL inoculated citrus plants and uninoculated controls.
Gene_id	Gene_Symbol	GO	KO	Pathway	Gene_Name	FPKM_Control_1	FPKM_Control_2	FPKM_Control_3	FPKM_Burk_2H3_1	FPKM_Burk_2H3_2	FPKM_Burk_2H3_3	FPKM_Burk_2H3S_1	FPKM_Burk_2H3S_2	FPKM_Burk_2H3S_3	FPKM_PGPHL_1	FPKM_PGPHL_2	FPKM_PGPHL_3	log2FoldChange(Control vs.Burk_2H3)	pvalue(Control vs.Burk_2H3)	padj(Control vs.Burk_2H3)	log2FoldChange(Control vs.Burk_2H3S)	pvalue(Control vs.Burk_2H3S)	padj(Control vs.Burk_2H3S)	log2FoldChange(Control vs.PGPHL)	pvalue(Control vs.PGPHL)	padj(Control vs.PGPHL)	direction
Fh6g15080	Subunit of clathrin-associated adaptor protein complex that plays a role in protein sorting in the late-Golgi trans-Golgi network (TGN) and or endosomes. The AP complexes mediate both the recruitment of clathrin to membranes and the recognition of sorting signals within the cytosolic tails of transmembrane cargo molecules	GO:0003674,GO:0005488,GO:0005515,GO:0019899,GO:0019900,GO:0019901,GO:0043424	-	-	Adaptin_N,B2-adapt-app_C	0	0	0	2.131	2.444	0.739	3.015	1.666	1.836	1.036	1.48	0.306	8.69922	1.08e-10	1.06e-08	8.99638	1.42e-12	1.82e-10	7.78283	1.31e-07	2.34e-06	up
Fh3g03750						0	0	0	3.543	4.427	5.633	5.752	3.53	6.113	7.737	5.727	7.476	7.54954	2.25e-08	1.14e-06	7.73375	9.69e-09	4.38e-07	8.16598	2.73e-10	9.65e-09	up
FhUn01640						0	0	0	3.788	4.132	5.273	6.173	3.953	6.669	7.634	5.473	7.343	7.50552	2.51e-08	1.26e-06	7.85941	3.83e-09	1.96e-07	8.13172	3.73e-10	1.28e-08	up
Fh3g11190	Fasciclin-like arabinogalactan protein	-	-	-	Fasciclin	0	0	0.099	7.046	4.721	3.178	4.96	4.338	3.743	2.953	4.286	3.091	7.10106	6.21e-10	4.94e-08	6.90461	5.96e-10	3.88e-08	6.56269	1.02e-08	2.45e-07	up
FhUn00210	disease resistance	-	-	-	NB-ARC	0.299	0.211	0.439	45.915	39.844	35.269	41.838	19.674	31.754	48.418	40.768	40.499	6.99037	1.59e-121	3.01e-117	6.62488	6.49e-68	1.23e-63	7.08353	4.66e-135	8.88e-131	up
Fh3g07090	disease resistance	-	-	-	NB-ARC	0.052	0.046	0.04	7.263	3.983	2.825	5.176	0.965	2.278	1.41	1.565	0.593	6.7102	6.34e-12	8.99e-10	5.96901	5.32e-08	1.92e-06	4.72697	2.13e-05	0.000200176	up
Fh3g19940	importin subunit	-	-	-	Arm,Arm_3,IBB	0	0.019	0.034	1.897	1.018	1.413	2.843	1.806	1.038	0.667	1.829	2.744	6.27477	7.99e-11	8.31e-09	6.67347	1.52e-11	1.57e-09	6.55377	7.53e-10	2.41e-08	up
Fh8g07420						0	0.211	0	3.382	4.551	0.758	2.441	2.791	1.318	2.529	5.938	3.378	5.38639	0.000142415	0.00173613	4.98228	0.0002012	0.00199336	5.82999	3.33e-06	3.96e-05	up
Fh3g09490	Protein RETICULATA-related	-	-	-	RETICULATA-like	0	0.097	0.681	8.171	6.758	15.594	7.036	4.002	6.665	16.647	7.308	10.674	5.21951	8.19e-11	8.47e-09	4.4457	1.16e-07	3.74e-06	5.39618	9.36e-12	4.68e-10	up
FhUn05020						0	0.858	0.502	12.044	20.554	17.464	21.945	8.471	13.695	14.811	8.727	12.874	5.16919	4.61e-10	3.81e-08	4.99541	3.03e-08	1.18e-06	4.70914	8.02e-08	1.5e-06	up
FhUn00200	disease resistance	-	-	-	NB-ARC	0	0.032	0.112	2.051	2.3	0.977	2.389	0.576	1.599	2.103	1.892	1.473	5.12462	1.64e-08	8.78e-07	4.91663	1.03e-06	2.44e-05	5.14977	9.03e-10	2.82e-08	up
FhUn04620	Uncharacterized protein K02A2.6-like	-	-	-	RVT_1,RVT_3,Retrotrans_gag,rve	0.026	0.012	0.01	0.457	0.372	0.292	0.512	0.258	0.169	0.717	0.863	0.65	4.60715	7.83e-07	2.49e-05	4.34782	2.96e-05	0.000412795	5.60033	3.93e-11	1.69e-09	up
Fh8g09990	ADP binding	-	ko:K13459	ko04626,map04626	LRR_8,NB-ARC	0.256	0.06	0.132	2.31	3.172	4.221	1.2	1.239	0.813	1.881	2.22	1.637	4.48156	1.58e-20	8.8e-18	2.90385	3.01e-07	8.45e-06	3.71701	6.54e-14	5.06e-12	up
Fh3g16140						1.238	0	0	7.785	7.473	5.482	5.042	2.999	7.944	8.595	4.99	6.979	4.18345	0.000165483	0.00194834	3.79832	0.00227475	0.0140956	4.15362	0.000379105	0.00229355	up
FhUn01480	Ras-related protein	GO:0000278,GO:0000281,GO:0000910,GO:0000911,GO:0005575,GO:0005622,GO:0005623,GO:0005737,GO:0005768,GO:0005829,GO:0005886,GO:0007049,GO:0008150,GO:0009504,GO:0009987,GO:0012505,GO:0016020,GO:0022402,GO:0031410,GO:0031982,GO:0032506,GO:0043226,GO:0043227,GO:0043229,GO:0044424,GO:0044444,GO:0044464,GO:0051301,GO:0061640,GO:0071944,GO:0097708,GO:1902410,GO:1903047	ko:K07904	ko04144,ko04961,ko04962,ko04972,map04144,map04961,map04962,map04972	Ras	3.721	3.278	5.11	54.816	51.515	59.817	67.339	42.164	72.752	98.471	76.709	88.659	3.78406	1.57e-41	7.43e-38	3.92673	2.89e-30	3.66e-27	4.44529	9.72e-60	2.31e-56	up
Fh7g19510	Benzyl alcohol	-	ko:K18858,ko:K19861	ko00592,ko01110,map00592,map01110	Transferase	39.633	30.472	27.798	522.293	519.66	195.926	89.41	64.393	90.694	155.002	134.732	128.757	3.68287	2.85e-28	6e-25	1.34665	8.24e-12	8.9e-10	2.11075	7.16e-37	4.39e-34	up
Fh3g17280	Polyamine transporter	GO:0003333,GO:0003674,GO:0005215,GO:0005342,GO:0005575,GO:0005623,GO:0005886,GO:0005887,GO:0006810,GO:0006811,GO:0006812,GO:0006820,GO:0006865,GO:0006950,GO:0008150,GO:0008509,GO:0008514,GO:0009266,GO:0009408,GO:0009628,GO:0015075,GO:0015171,GO:0015179,GO:0015203,GO:0015291,GO:0015297,GO:0015318,GO:0015695,GO:0015696,GO:0015711,GO:0015807,GO:0015839,GO:0015846,GO:0015849,GO:0016020,GO:0016021,GO:…	ko:K11584	ko03015,ko04071,ko04113,ko04114,ko04151,ko04152,ko04261,ko04728,ko05165,map03015,map04071,map04113,map04114,map04151,map04152,map04261,map04728,map05165	AA_permease_2	0.123	0.405	0.687	6.621	5.013	3.999	5.929	3.797	3.006	3.609	4.349	5.885	3.67578	3.72e-13	6.9e-11	3.38595	3.52e-10	2.42e-08	3.49693	3.04e-11	1.35e-09	up
Fh4g03410	Protein FAR1-RELATED SEQUENCE	-	ko:K17604	-	FAR1,MULE,SWIM	0.105	0.046	0.364	1.054	3.973	1.324	1.501	1.56	1.918	1.959	1.801	2.903	3.60816	7.99e-05	0.00110198	3.25456	3.83e-05	0.000513943	3.65912	1.84e-06	2.38e-05	up
FhUn03780	Pentatricopeptide repeat-containing protein	-	-	-	PPR,PPR_2,RRM_1	0.078	0.172	0.03	1.42	0.457	1.084	1.377	1.24	1.22	1.279	0.789	1.173	3.4347	0.000163539	0.00193025	3.81674	8.09e-07	1.97e-05	3.56105	1.53e-05	0.000150404	up
Fh3g01780	Belongs to the short-chain dehydrogenases reductases (SDR) family	GO:0000166,GO:0003674,GO:0003824,GO:0004312,GO:0004316,GO:0005488,GO:0005575,GO:0005622,GO:0005623,GO:0005737,GO:0005829,GO:0006082,GO:0006575,GO:0006629,GO:0006631,GO:0006633,GO:0006725,GO:0006732,GO:0006760,GO:0006807,GO:0008150,GO:0008152,GO:0008610,GO:0009058,GO:0009987,GO:0016053,GO:0016491,GO:0016614,GO:0016616,GO:0016740,GO:0016746,GO:0016747,GO:0019752,GO:0030497,GO:0032787,GO:0034641,GO:…	-	-	adh_short	1.053	2.062	0.814	15.663	12.421	13.513	10.725	10.358	10.407	12.109	8.256	13.506	3.42921	4.47e-16	1.36e-13	3.03237	9.28e-12	9.86e-10	3.1253	7.18e-11	2.92e-09	up
Fh1g15530	post-illumination chlorophyll fluorescence increase	-	-	-	-	0.088	0.776	0	3.549	3.429	2.089	3.994	5.414	3.39	0.899	2.884	3.025	3.4185	0.000940886	0.00765157	3.92127	2.45e-05	0.000354466	2.99922	0.0130278	0.0425812	up
FhUn00270	protein At3g15000, mitochondrial-like	GO:0000959,GO:0005575,GO:0005622,GO:0005623,GO:0005737,GO:0005739,GO:0006139,GO:0006725,GO:0006807,GO:0008150,GO:0008152,GO:0009451,GO:0009987,GO:0016070,GO:0016071,GO:0016556,GO:0034641,GO:0043170,GO:0043226,GO:0043227,GO:0043229,GO:0043231,GO:0043412,GO:0044237,GO:0044238,GO:0044424,GO:0044444,GO:0044464,GO:0046483,GO:0071704,GO:0080156,GO:0090304,GO:1900864,GO:1900865,GO:1901360	-	-	-	0.252	0.355	0.35	4.143	3.14	2.311	2.845	2.722	2.448	3.018	3.977	3.195	3.33296	1.99e-10	1.81e-08	3.07821	1.24e-09	7.29e-08	3.41335	1.78e-12	1.02e-10	up
Fh4g06190	Belongs to the peroxidase family. Classical plant (class III) peroxidase subfamily	GO:0005575,GO:0005618,GO:0005623,GO:0005911,GO:0009505,GO:0009506,GO:0030054,GO:0030312,GO:0044464,GO:0055044,GO:0071944	ko:K00430	ko00940,ko01100,ko01110,map00940,map01100,map01110	peroxidase	6.103	4.687	4.049	45.944	73.237	25.889	14.12	21.644	21.371	16.8	20.299	15.16	3.31428	1.2e-20	6.9e-18	1.9754	1.17e-14	2.27e-12	1.83515	1.44e-15	1.51e-13	up
FhUn04410	F-box Kelch-repeat protein	GO:0000151,GO:0005575,GO:0005622,GO:0005623,GO:0008150,GO:0009628,GO:0031461,GO:0031463,GO:0032991,GO:0044424,GO:0044464,GO:0050896,GO:0080167,GO:1902494,GO:1990234	-	-	Kelch_6	0.509	0.28	0.836	6.977	4.399	4.076	4.182	5.513	7.35	3.248	2.137	3.419	3.25077	6.12e-10	4.89e-08	3.39956	3.8e-11	3.46e-09	2.43498	2.47e-05	0.000227229	up
FhUn03020	Belongs to the glycosyltransferase 8 family	GO:0003674,GO:0003824,GO:0005575,GO:0005622,GO:0005623,GO:0005737,GO:0005794,GO:0008194,GO:0012505,GO:0015020,GO:0016740,GO:0016757,GO:0016758,GO:0043226,GO:0043227,GO:0043229,GO:0043231,GO:0044424,GO:0044444,GO:0044464	ko:K20890	-	Glyco_transf_8	0.966	1.148	1.902	10.041	14.055	8.552	9.027	4.767	11.816	6.671	12.162	9.526	3.02771	6.99e-17	2.54e-14	2.6877	9.52e-10	5.79e-08	2.82099	4.66e-13	3.05e-11	up
FhUn03110	transposon protein	-	-	-	DUF4216,DUF4218,Transpos_assoc,Transposase_21	0.122	0.288	0	1.381	1.271	0.548	5.74	2.394	2.094	1.166	2.021	1.401	3.00452	0.00269646	0.017171	4.68848	6.09e-09	2.94e-07	3.52287	8.55e-05	0.000654774	up
Fh3g17630	Polyamine transporter	GO:0003333,GO:0003674,GO:0005215,GO:0005342,GO:0005575,GO:0005623,GO:0005886,GO:0005887,GO:0006810,GO:0006811,GO:0006812,GO:0006820,GO:0006865,GO:0006950,GO:0008150,GO:0008509,GO:0008514,GO:0009266,GO:0009408,GO:0009628,GO:0015075,GO:0015171,GO:0015179,GO:0015203,GO:0015291,GO:0015297,GO:0015318,GO:0015695,GO:0015696,GO:0015711,GO:0015807,GO:0015839,GO:0015846,GO:0015849,GO:0016020,GO:0016021,GO:…	ko:K11584	ko03015,ko04071,ko04113,ko04114,ko04151,ko04152,ko04261,ko04728,ko05165,map03015,map04071,map04113,map04114,map04151,map04152,map04261,map04728,map05165	AA_permease_2	0.62	0.464	0.742	5.923	4.196	4.119	5.997	4.043	3.098	3.714	4.295	5.543	2.97531	1.13e-17	4.57e-15	2.86341	4.81e-13	6.98e-11	2.89654	2.13e-16	2.57e-14	up
Fh3g16370	Encoded by	-	-	-	-	0.273	0.641	0.632	5.022	3.143	3.775	2.736	2.711	2.543	2.569	3.322	4.406	2.94929	1.3e-10	1.25e-08	2.37526	5.19e-07	1.33e-05	2.72977	2.49e-08	5.31e-07	up
FhUn03420	Disease resistance protein	-	ko:K19613,ko:K22038	ko04014,map04014	LRR_8,NB-ARC	2.037	2.15	2.472	19.035	16.633	14.506	25.596	20.566	10.934	31.186	17.032	34.864	2.9288	3.98e-61	3.77e-57	3.11991	1.92e-26	1.93e-23	3.65078	7.23e-41	5.51e-38	up
Fh8g09250	Zinc finger, C2H2 type family protein	-	-	-	NYN	1.019	1.061	1.682	8.587	8.703	10.291	5.616	5.177	6.708	5.327	6.689	5.874	2.87853	1.36e-21	1.17e-18	2.23116	8.24e-11	6.69e-09	2.25048	2.04e-11	9.35e-10	up
Fh1g25530						0.521	0.516	0.453	0.735	4.248	5.768	4.642	3.519	3.522	14.672	9.297	15.259	2.87187	0.000203182	0.0022883	2.99862	3.99e-10	2.68e-08	4.73587	1.06e-29	4.19e-27	up
FhUn05050	Leucine-rich repeat receptor-like protein kinase	-	-	-	LRRNT_2,LRR_1,Pkinase,Pkinase_Tyr	0.206	0.181	0.159	1.104	1.378	1.426	5.664	2.573	1.57	0.793	1.591	1.79	2.86868	8.33e-10	6.26e-08	4.1948	1.52e-13	2.38e-11	2.9534	8.67e-08	1.61e-06	up
Fh8g00010	Domain of unknown function (DUF4283)	-	-	-	DUF4283	0.658	1.371	0.277	7.524	5.243	2.981	11.519	8.248	5.484	3.543	2.663	2.688	2.79936	7.22e-06	0.000158846	3.48449	1.8e-10	1.34e-08	1.97042	0.00157333	0.00751496	up
Fh8g05210	Carboxylesterase	GO:0003674,GO:0003824,GO:0005575,GO:0005622,GO:0005623,GO:0005737,GO:0005829,GO:0008150,GO:0008152,GO:0009056,GO:0016787,GO:0016788,GO:0044424,GO:0044444,GO:0044464,GO:0052689	-	-	Abhydrolase_3	2.365	1.602	1.265	10.703	14.255	10.571	5.05	6.015	6.919	4.828	6.873	3.925	2.79874	1.41e-14	3.42e-12	1.82051	1.57e-05	0.000245778	1.60422	0.0005664	0.00322383	up
Fh1g03460	Belongs to the UDP-glycosyltransferase family	GO:0003674,GO:0003824,GO:0005575,GO:0005622,GO:0005623,GO:0006725,GO:0008150,GO:0008152,GO:0008194,GO:0009698,GO:0009808,GO:0009987,GO:0016740,GO:0016757,GO:0016758,GO:0019748,GO:0035251,GO:0043226,GO:0043227,GO:0043229,GO:0043231,GO:0044237,GO:0044424,GO:0044464,GO:0046527,GO:0047209,GO:0071704,GO:0080043,GO:0080044,GO:1901360	ko:K12356	ko00940,map00940	UDPGT	1.193	0.731	1.323	6.358	7.78	6.605	9.365	6.96	9.132	3.32	5.228	2.925	2.68956	2.67e-15	7.22e-13	2.9912	1.83e-18	6.71e-16	1.8322	4.54e-05	0.000383844	up
Fh3g17500	Polyamine transporter	GO:0003333,GO:0003674,GO:0005215,GO:0005342,GO:0005575,GO:0005623,GO:0005886,GO:0005887,GO:0006810,GO:0006811,GO:0006812,GO:0006820,GO:0006865,GO:0006950,GO:0008150,GO:0008509,GO:0008514,GO:0009266,GO:0009408,GO:0009628,GO:0015075,GO:0015171,GO:0015179,GO:0015203,GO:0015291,GO:0015297,GO:0015318,GO:0015695,GO:0015696,GO:0015711,GO:0015807,GO:0015839,GO:0015846,GO:0015849,GO:0016020,GO:0016021,GO:…	ko:K11584	ko03015,ko04071,ko04113,ko04114,ko04151,ko04152,ko04261,ko04728,ko05165,map03015,map04071,map04113,map04114,map04151,map04152,map04261,map04728,map05165	AA_permease_2	0.195	0.115	0.956	2.73	3.297	1.854	5.305	3.458	2.269	3.635	2.734	4.13	2.62366	0.00109737	0.00859909	3.11068	5.85e-05	0.000729684	3.02967	7.61e-05	0.000591508	up
FhUn02920	mevalonate kinase	GO:0000166,GO:0000287,GO:0003674,GO:0003824,GO:0004496,GO:0005488,GO:0005524,GO:0005575,GO:0005622,GO:0005623,GO:0005737,GO:0005829,GO:0006084,GO:0006139,GO:0006163,GO:0006629,GO:0006637,GO:0006644,GO:0006720,GO:0006725,GO:0006732,GO:0006753,GO:0006790,GO:0006793,GO:0006796,GO:0006807,GO:0008144,GO:0008150,GO:0008152,GO:0008202,GO:0008299,GO:0008610,GO:0008654,GO:0009058,GO:0009117,GO:0009150,GO:…	ko:K00869	ko00900,ko01100,ko01110,ko01130,ko04146,map00900,map01100,map01110,map01130,map04146	GHMP_kinases_C,GHMP_kinases_N	1.098	1.624	1.119	9.626	6.069	7.151	9.265	5.071	5.916	5.348	7.557	8.159	2.59123	3.61e-15	9.63e-13	2.42059	4.02e-11	3.59e-09	2.46695	1.38e-13	9.94e-12	up
Fh6g18200	carboxylesterase 15	GO:0003674,GO:0003824,GO:0008150,GO:0008152,GO:0009056,GO:0016787	-	-	Abhydrolase_3	1.906	2.303	1.935	9.744	15.161	10.634	10.633	12.324	17.518	13.118	12.115	7.529	2.55026	8.19e-18	3.45e-15	2.74594	7.96e-20	3.6e-17	2.43008	4.58e-14	3.6e-12	up
Fh3g19440	-	-	-	-	DBD_Tnp_Mut,MULE,SWIM	1.542	2.108	1.356	13.759	8.076	5.844	11.369	7.925	10.431	7.31	8.751	8.383	2.488	1.31e-09	9.38e-08	2.59665	5.28e-17	1.37e-14	2.30352	7.44e-15	6.72e-13	up
Fh3g14620	Protein PAM68, chloroplastic	GO:0005575,GO:0005622,GO:0005623,GO:0005737,GO:0009507,GO:0009536,GO:0043226,GO:0043227,GO:0043229,GO:0043231,GO:0044424,GO:0044444,GO:0044464	-	-	DUF3464	3.107	1.606	1.2	11.976	10.586	8.971	13.751	7.045	10.833	15.443	13.042	14.216	2.45118	4.36e-10	3.62e-08	2.45675	1.83e-08	7.5e-07	2.88279	7.01e-15	6.36e-13	up
FhUn01720	disease resistance	-	ko:K13459	ko04626,map04626	LRR_8,NB-ARC	0.474	0.274	0.561	2.865	2.206	2.002	4.742	3.421	1.846	2.63	3.233	4.708	2.44906	4.12e-12	6.16e-10	2.95345	4.18e-12	4.9e-10	3.02188	7.06e-16	7.86e-14	up
FhUn07610	Belongs to the iron ascorbate-dependent oxidoreductase family	GO:0001101,GO:0003674,GO:0003824,GO:0006082,GO:0006629,GO:0006720,GO:0006721,GO:0007154,GO:0007165,GO:0008150,GO:0008152,GO:0008299,GO:0008610,GO:0009058,GO:0009314,GO:0009416,GO:0009628,GO:0009685,GO:0009686,GO:0009719,GO:0009725,GO:0009739,GO:0009740,GO:0009755,GO:0009987,GO:0010033,GO:0010476,GO:0010817,GO:0016053,GO:0016101,GO:0016102,GO:0016114,GO:0016491,GO:0016705,GO:0016706,GO:0016707,GO:…	-	-	2OG-FeII_Oxy,DIOX_N	0.959	0.634	1.852	7.6	5.212	5.813	5.916	3.126	4.321	4.024	3.891	4.856	2.43715	6.54e-07	2.13e-05	1.96526	0.000373311	0.00330093	1.88751	0.000294104	0.00186276	up
FhUn09760	RING-H2 finger protein	GO:0003674,GO:0003824,GO:0004842,GO:0006464,GO:0006508,GO:0006511,GO:0006807,GO:0008150,GO:0008152,GO:0009056,GO:0009057,GO:0009987,GO:0010498,GO:0016567,GO:0016740,GO:0019538,GO:0019787,GO:0019941,GO:0030163,GO:0032446,GO:0036211,GO:0043161,GO:0043170,GO:0043412,GO:0043632,GO:0044237,GO:0044238,GO:0044248,GO:0044257,GO:0044260,GO:0044265,GO:0044267,GO:0051603,GO:0061630,GO:0061659,GO:0070647,GO:…	ko:K19040	-	zf-RING_2	9.163	10.637	6.995	61.437	42.086	38.869	28.436	28.618	47.924	25.752	36.478	22.408	2.43223	1.88e-19	8.91e-17	1.99935	3.86e-11	3.49e-09	1.67692	1.05e-08	2.51e-07	up
Fh5g46100	BAG family molecular chaperone regulator	GO:0000003,GO:0000302,GO:0002376,GO:0003006,GO:0003674,GO:0005488,GO:0005515,GO:0005516,GO:0005575,GO:0005911,GO:0006457,GO:0006914,GO:0006950,GO:0006952,GO:0006955,GO:0006979,GO:0007275,GO:0008150,GO:0008152,GO:0009056,GO:0009266,GO:0009314,GO:0009408,GO:0009416,GO:0009506,GO:0009605,GO:0009607,GO:0009620,GO:0009628,GO:0009636,GO:0009642,GO:0009644,GO:0009791,GO:0009814,GO:0009817,GO:0009893,GO:…	-	-	BAG,IQ	12.073	8.151	9.529	55.241	55.886	45.693	40.203	31.158	30.837	53.605	44.902	50.42	2.41914	6.74e-42	4.25e-38	1.80512	6.69e-22	4.1e-19	2.33746	1.8e-42	1.64e-39	up
FhUn04690	-	-	-	-	-	0.412	0.635	0.795	3.899	1.804	4.069	3.334	1.342	2.075	2.592	4.839	3.354	2.4122	0.000230684	0.00252592	1.88247	0.00912383	0.0411389	2.54483	3.81e-05	0.000328844	up
Fh5g26650	FAD binding domain	GO:0005575,GO:0005622,GO:0005623,GO:0005737,GO:0005783,GO:0008150,GO:0009605,GO:0009607,GO:0009620,GO:0012505,GO:0043207,GO:0043226,GO:0043227,GO:0043229,GO:0043231,GO:0044424,GO:0044444,GO:0044464,GO:0050896,GO:0051704,GO:0051707	-	-	FAD_binding_3	1.057	1.086	2.109	10.648	7.202	4.108	11.329	5.004	11.382	3.536	5.546	5.585	2.3743	6.94e-06	0.000154135	2.71485	5.2e-08	1.88e-06	1.78339	0.000314267	0.00196755	up
Fh7g24880	Fructokinase-like 2	GO:0000427,GO:0000428,GO:0005575,GO:0005622,GO:0005623,GO:0005737,GO:0006139,GO:0006351,GO:0006355,GO:0006725,GO:0006807,GO:0006996,GO:0008150,GO:0008152,GO:0009058,GO:0009059,GO:0009295,GO:0009507,GO:0009532,GO:0009536,GO:0009570,GO:0009657,GO:0009658,GO:0009662,GO:0009889,GO:0009987,GO:0010467,GO:0010468,GO:0010556,GO:0016043,GO:0016070,GO:0018130,GO:0019219,GO:0019222,GO:0019438,GO:0030880,GO:…	-	-	PfkB	3.517	7.268	4.729	38.816	20.164	20.428	23.027	20.303	18.706	12.027	19.031	27.306	2.37222	1.9e-11	2.38e-09	2.02092	2.16e-13	3.28e-11	1.92365	2.75e-07	4.51e-06	up
Fh3g17980	ribonuclease H protein At1g65750	-	-	-	RVT_1,RVT_3,zf-RVT	4.35	3.527	5.098	26.694	21.209	18.049	25.337	19.182	23.152	16.031	18.569	22.786	2.36286	1.52e-28	3.61e-25	2.40494	4.9e-37	1.6e-33	2.15584	3.26e-25	9.27e-23	up
FhUn02360	Mitogen-activated protein kinase kinase kinase 1-like	GO:0000165,GO:0000186,GO:0001932,GO:0001934,GO:0003674,GO:0003824,GO:0004672,GO:0004674,GO:0004709,GO:0005575,GO:0005622,GO:0005623,GO:0005737,GO:0005886,GO:0006464,GO:0006468,GO:0006793,GO:0006796,GO:0006807,GO:0006950,GO:0007154,GO:0007165,GO:0007346,GO:0008150,GO:0008152,GO:0009893,GO:0009966,GO:0009967,GO:0009987,GO:0010033,GO:0010200,GO:0010243,GO:0010562,GO:0010604,GO:0010646,GO:0010647,GO:…	ko:K13414	ko04016,ko04626,map04016,map04626	Pkinase	4.474	1.44	3.224	15.224	18.136	12.28	17.799	17.713	16.405	21.872	20.265	21.674	2.34378	1.2e-09	8.71e-08	2.53432	7.14e-13	9.83e-11	2.8195	4.32e-15	4.11e-13	up
FhUn09750	ribonuclease H protein At1g65750-like	-	-	-	RVT_1,RVT_3,zf-RVT	1.995	1.063	1.936	10.51	10.074	4.219	4.638	4.841	5.657	5.4	8.026	5.231	2.3322	1.7e-07	6.64e-06	1.62529	3.71e-06	7.22e-05	1.9153	3.45e-07	5.48e-06	up
Fh2g26640	Probably inactive leucine-rich repeat receptor-like protein kinase	GO:0003674,GO:0003824,GO:0004672,GO:0005102,GO:0005488,GO:0005515,GO:0005575,GO:0005623,GO:0005886,GO:0005911,GO:0006464,GO:0006468,GO:0006793,GO:0006796,GO:0006807,GO:0006950,GO:0006952,GO:0008150,GO:0008152,GO:0009506,GO:0009605,GO:0009607,GO:0009617,GO:0009987,GO:0010941,GO:0016020,GO:0016301,GO:0016310,GO:0016740,GO:0016772,GO:0016773,GO:0019538,GO:0030054,GO:0031347,GO:0031348,GO:0033612,GO:…	-	-	LRRNT_2,LRR_6,LRR_8,Pkinase,Pkinase_Tyr	0.242	0.107	0.343	1.333	0.982	1.148	0.896	0.751	1.146	4.091	1.761	2.665	2.33132	0.000313375	0.00322517	2.0288	0.00406422	0.0220883	3.62261	4.06e-09	1.09e-07	up
Fh4g13680	source UniProtKB	-	-	-	Peptidase_C48,Transposase_24	8.904	11.882	12.442	64.809	70.242	29.715	51.628	40.738	33.967	75.126	62.779	72.312	2.32689	4.86e-11	5.42e-09	1.94485	1.84e-14	3.43e-12	2.66786	2.42e-41	2.09e-38	up
Fh1g03270	Belongs to the major facilitator superfamily. Sugar transporter (TC 2.A.1.1) family	GO:0003674,GO:0005215,GO:0005351,GO:0005355,GO:0005402,GO:0006810,GO:0006811,GO:0006812,GO:0007275,GO:0008150,GO:0008324,GO:0008643,GO:0008645,GO:0009653,GO:0009791,GO:0010015,GO:0010101,GO:0010102,GO:0010311,GO:0015075,GO:0015077,GO:0015078,GO:0015144,GO:0015145,GO:0015149,GO:0015291,GO:0015293,GO:0015294,GO:0015295,GO:0015318,GO:0015672,GO:0015749,GO:0022622,GO:0022804,GO:0022857,GO:0022890,GO:…	-	-	Sugar_tr	0.733	0.226	0.481	3.132	1.998	1.942	2.239	2.185	2.184	1.272	2.216	1.356	2.32543	9.89e-06	0.000206429	2.23325	7.25e-06	0.000127028	1.77096	0.00253611	0.0111874	up
Fh9g26810	-	-	-	-	-	1.833	0.461	1.214	5.278	9.689	2.174	8.484	14.758	6.481	9.179	7.256	4.267	2.31605	0.00220033	0.0146937	3.11804	1.26e-07	4.02e-06	2.58611	3.68e-05	0.000318826	up
Fh4g13690						6.112	10.768	10.023	60.329	46.959	22.452	29.501	20.669	29.13	39.098	37.341	49.273	2.2859	3.66e-09	2.3e-07	1.57898	4.41e-08	1.64e-06	2.23172	1.78e-17	2.48e-15	up
Fh8g09920	ADP binding	-	ko:K13459	ko04626,map04626	LRR_8,NB-ARC	10.097	6.923	16.685	49.084	51.108	53.455	30.186	28.359	20.561	49.045	45.475	45.869	2.20436	1.21e-14	3.01e-12	1.25148	3.23e-05	0.000443956	2.06863	6.45e-13	4.07e-11	up
Fh1g14200	Belongs to the ABC transporter superfamily. ABCG family. PDR (TC 3.A.1.205) subfamily	GO:0000302,GO:0001101,GO:0002229,GO:0002239,GO:0003674,GO:0003824,GO:0005215,GO:0005575,GO:0005623,GO:0005886,GO:0006810,GO:0006811,GO:0006812,GO:0006820,GO:0006855,GO:0006869,GO:0006950,GO:0006952,GO:0006979,GO:0008150,GO:0009605,GO:0009607,GO:0009719,GO:0009723,GO:0009725,GO:0009751,GO:0009753,GO:0010033,GO:0010035,GO:0010193,GO:0010876,GO:0014070,GO:0015399,GO:0015405,GO:0015692,GO:0015711,GO:…	-	-	ABC2_membrane,ABC_tran,ABC_trans_N,PDR_assoc	32.391	20.112	22.358	115.713	151.285	71.841	73.202	75.569	69.307	96.988	103.638	101.67	2.20095	6.87e-15	1.76e-12	1.5683	2.33e-17	6.51e-15	2.0278	3.71e-27	1.24e-24	up
Fh3g09760	Disease resistance protein	-	-	-	LRR_8,NB-ARC	1.883	0.908	0.768	3.322	4.877	7.584	2.466	4.467	4.657	7.108	4.474	6.477	2.17927	3.11e-06	7.88e-05	1.74142	0.000159474	0.00164501	2.3683	1.02e-08	2.46e-07	up
Fh3g13910	Protein ZINC INDUCED	GO:0000325,GO:0001101,GO:0003674,GO:0005215,GO:0005575,GO:0005622,GO:0005623,GO:0005737,GO:0005773,GO:0005774,GO:0005886,GO:0006810,GO:0006811,GO:0006812,GO:0006813,GO:0006950,GO:0007275,GO:0008150,GO:0008324,GO:0009414,GO:0009415,GO:0009605,GO:0009606,GO:0009607,GO:0009624,GO:0009628,GO:0009629,GO:0009630,GO:0009705,GO:0009914,GO:0009926,GO:0009987,GO:0010035,GO:0010038,GO:0010043,GO:0010119,GO:…	-	-	MFS_1	2.248	1.382	3.352	9.862	9.672	11.535	9.437	8.766	5.847	11.53	8.341	10.592	2.16472	5.5e-10	4.45e-08	1.8008	4.19e-06	8.02e-05	2.13094	6.46e-09	1.65e-07	up
Fh4g03420	-	-	-	-	-	2.935	2.361	3.253	13.372	15.156	9.383	9.094	7.131	14.386	9.379	10.607	7.53	2.16376	5.36e-09	3.23e-07	1.86437	1.54e-05	0.00024297	1.69819	4.95e-06	5.61e-05	up
Fh2g29420	At5g48480	GO:0005575,GO:0005622,GO:0005623,GO:0005737,GO:0005829,GO:0044424,GO:0044444,GO:0044464	-	-	3-dmu-9_3-mt,Glyoxalase	5.531	2.754	1.672	20.548	12.409	9.507	16.025	12.768	13.005	10.638	10.5	13.768	2.1319	0.00026483	0.00282943	2.1163	5.7e-05	0.000715706	1.84179	0.000884777	0.00465983	up
FhUn02120	Squamous cell carcinoma antigen recognized by T-cells	-	-	-	Lsm_interact,RRM_1,Suf	6.3	2.691	2.36	13.081	21.561	13.284	18.73	15.116	17.85	14.553	12.504	17.824	2.11405	2.31e-05	0.000406847	2.23074	9.53e-07	2.27e-05	2.01173	3.35e-05	0.000294868	up
FhUn05080	Cinnamoyl-CoA reductase	-	-	-	Epimerase	5.013	4.741	5.299	23.223	21.729	19.358	27.983	30.963	31.823	26.25	25.385	19.193	2.11222	7.29e-31	2.76e-27	2.61545	9.95e-53	6.31e-49	2.24754	4.38e-27	1.44e-24	up
Fh6g24900	ABC transporter G family member	GO:0000003,GO:0003002,GO:0003006,GO:0003674,GO:0003824,GO:0005215,GO:0005575,GO:0005623,GO:0005886,GO:0006810,GO:0007275,GO:0007389,GO:0008150,GO:0009653,GO:0009790,GO:0009791,GO:0009793,GO:0009965,GO:0010016,GO:0010051,GO:0010154,GO:0010222,GO:0010588,GO:0015399,GO:0015405,GO:0016020,GO:0016021,GO:0016462,GO:0016787,GO:0016817,GO:0016818,GO:0016887,GO:0017111,GO:0022414,GO:0022804,GO:0022857,GO:…	-	-	ABC2_membrane,ABC_tran	32.222	25.394	38.825	167.686	150.818	92.498	125.601	127.921	149.894	54.328	73.063	68.497	2.11016	4.11e-17	1.56e-14	2.08861	1.55e-31	2.46e-28	1.03479	2.28e-07	3.81e-06	up
FhUn03450	GPN-loop GTPase	GO:0000003,GO:0003006,GO:0003674,GO:0003824,GO:0003924,GO:0005575,GO:0005622,GO:0005623,GO:0005737,GO:0005856,GO:0005874,GO:0006996,GO:0007275,GO:0008150,GO:0009657,GO:0009658,GO:0009790,GO:0009791,GO:0009793,GO:0009888,GO:0009987,GO:0010154,GO:0015630,GO:0016043,GO:0016462,GO:0016787,GO:0016817,GO:0016818,GO:0017111,GO:0022414,GO:0032501,GO:0032502,GO:0043226,GO:0043228,GO:0043229,GO:0043232,GO:…	ko:K06883	-	ATP_bind_1	1.009	0.659	1.242	4.49	3.64	4.316	4.014	2.96	4.215	3.969	3.484	4.939	2.11003	1.34e-09	9.57e-08	1.96251	2.26e-07	6.64e-06	2.09669	1.18e-08	2.77e-07	up
Fh1g01150	-	-	-	-	-	1.757	1.481	0.738	2.833	4.798	9.062	7.885	7.366	7.739	10.53	9.463	8.681	2.09654	4.56e-05	0.000710418	2.57074	1.94e-14	3.55e-12	2.87854	8.1e-18	1.21e-15	up
Fh1g03650	protein kinase activity	GO:0002237,GO:0002831,GO:0002833,GO:0003674,GO:0003824,GO:0004672,GO:0004674,GO:0004675,GO:0004888,GO:0005575,GO:0005622,GO:0005623,GO:0005737,GO:0005773,GO:0005775,GO:0005886,GO:0006464,GO:0006468,GO:0006486,GO:0006793,GO:0006796,GO:0006807,GO:0007154,GO:0007165,GO:0007166,GO:0007167,GO:0007178,GO:0008150,GO:0008152,GO:0009058,GO:0009059,GO:0009100,GO:0009101,GO:0009605,GO:0009607,GO:0009617,GO:…	ko:K04733	ko04010,ko04064,ko04620,ko04621,ko04624,ko04722,ko05133,ko05140,ko05142,ko05145,ko05152,ko05162,ko05164,map04010,map04064,map04620,map04621,map04624,map04722,map05133,map05140,map05142,map05145,map05152,map05162,map05164	LysM,Pkinase,Pkinase_Tyr	0.812	0.286	0.408	2.487	2.49	1.22	1.278	1.702	2.196	1.078	2.148	1.395	2.0746	0.000362479	0.00360802	1.82241	0.00142739	0.00978939	1.64255	0.00705801	0.0258198	up
Fh9g02510	gamete expressed	GO:0000003,GO:0003006,GO:0005575,GO:0005623,GO:0005886,GO:0005887,GO:0007275,GO:0007276,GO:0008150,GO:0009555,GO:0009987,GO:0016020,GO:0016021,GO:0019953,GO:0022412,GO:0022414,GO:0030154,GO:0031224,GO:0031226,GO:0032501,GO:0032502,GO:0032504,GO:0044425,GO:0044459,GO:0044464,GO:0044703,GO:0048229,GO:0048232,GO:0048235,GO:0048609,GO:0048856,GO:0048869,GO:0051704,GO:0055046,GO:0071944	-	-	Filamin	0.483	0.333	0.649	3.184	2.127	0.781	3.598	4.814	4.083	0.586	3.281	0.888	2.07035	0.000290435	0.00304289	3.10733	4.82e-21	2.62e-18	1.71178	0.0155935	0.0493165	up
Fh6g17380	Cysteine Histidine-rich C1 domain family protein	-	-	-	C1_2	1.114	0.981	1.486	5.632	6.605	2.642	8.997	3.207	6.404	5.582	4.081	2.675	2.0656	0.000191452	0.00217953	2.39355	1.32e-05	0.00021177	1.7952	0.00083622	0.00444964	up
Fh2g04210	disease resistance	GO:0002376,GO:0005575,GO:0005622,GO:0005623,GO:0005737,GO:0005886,GO:0006950,GO:0006952,GO:0006955,GO:0007154,GO:0007165,GO:0008150,GO:0008219,GO:0009605,GO:0009607,GO:0009626,GO:0009814,GO:0009987,GO:0012501,GO:0016020,GO:0023052,GO:0033554,GO:0034050,GO:0043207,GO:0044424,GO:0044464,GO:0045087,GO:0050789,GO:0050794,GO:0050896,GO:0051704,GO:0051707,GO:0051716,GO:0065007,GO:0071944,GO:0098542	-	-	NB-ARC	5.287	10.45	10.051	43.582	38.538	23.738	21.02	24.452	24.273	25.501	30.92	32.07	2.05314	2e-10	1.81e-08	1.45627	8.42e-08	2.85e-06	1.78884	1.08e-10	4.33e-09	up
Fh5g11890	cytochrome P450	-	ko:K20619	-	p450	8.86	8.764	19.352	58.014	45.875	47.926	22.253	27.123	24.18	39.991	33.275	33.627	2.05106	7.25e-11	7.67e-09	1.0127	0.00139043	0.00958581	1.54026	1.54e-06	2.04e-05	up
Fh2g03940	cyclin-dependent protein kinase inhibitor	-	-	-	-	42.987	50.953	55.184	266.116	215.337	124.091	204.28	159.142	202.166	177.13	148.703	170.305	2.03977	2.72e-13	5.26e-11	1.94512	1.12e-29	1.33e-26	1.74455	7.32e-30	2.96e-27	up
Fh3g14000	Protein ZINC INDUCED	GO:0000325,GO:0001101,GO:0003674,GO:0005215,GO:0005575,GO:0005622,GO:0005623,GO:0005737,GO:0005773,GO:0005774,GO:0005886,GO:0006810,GO:0006811,GO:0006812,GO:0006813,GO:0006950,GO:0007275,GO:0008150,GO:0008324,GO:0009414,GO:0009415,GO:0009605,GO:0009606,GO:0009607,GO:0009624,GO:0009628,GO:0009629,GO:0009630,GO:0009705,GO:0009914,GO:0009926,GO:0009987,GO:0010035,GO:0010038,GO:0010043,GO:0010119,GO:…	-	-	MFS_1	1.038	0.522	1.328	4.54	4.098	3.117	4.609	3.838	4.266	6.396	4.804	3.368	2.03892	3.6e-07	1.29e-05	2.15688	9.2e-09	4.21e-07	2.34403	5.29e-08	1.04e-06	up
Fh1g11410	receptor-like serine threonine-protein kinase	-	-	-	-	0.086	0.254	0.333	0.882	1.037	0.865	1.012	1.206	1.345	2.723	2.682	1.039	2.03887	0.00094334	0.00766823	2.40255	5.47e-05	0.000692039	3.25122	3.69e-07	5.8e-06	up
Fh3g36980	Gibberellin-regulated protein	GO:0000902,GO:0001101,GO:0005575,GO:0005576,GO:0005618,GO:0005623,GO:0008150,GO:0009505,GO:0009653,GO:0009719,GO:0009725,GO:0009737,GO:0009739,GO:0009741,GO:0009826,GO:0009987,GO:0010033,GO:0014070,GO:0016043,GO:0016049,GO:0030312,GO:0032502,GO:0032989,GO:0033993,GO:0040007,GO:0042221,GO:0044464,GO:0048589,GO:0048856,GO:0048869,GO:0050896,GO:0060560,GO:0071840,GO:0071944,GO:0097305,GO:1901700	-	-	GASA	130.014	110.95	176.425	430.059	574.922	683.8	344.464	381.979	360.81	837.926	331.696	531.434	2.03355	1.83e-18	8.05e-16	1.40414	6.81e-14	1.15e-11	2.03661	1.64e-10	6.2e-09	up
Fh7g22800	Ribonuclease H protein	-	-	-	C2,DUF4283,RVT_1,RVT_3,zf-RVT	0.365	0.521	0.631	1.57	1.846	2.723	3.091	3.386	3.172	5.315	6.338	7.613	2.02511	1.04e-07	4.43e-06	2.67898	6.09e-20	2.82e-17	3.66452	3.58e-37	2.27e-34	up
Fh7g25860	cytochrome P450	-	ko:K07409,ko:K20619	ko00140,ko00232,ko00380,ko00591,ko00830,ko00980,ko00982,ko01100,ko01110,ko05204,map00140,map00232,map00380,map00591,map00830,map00980,map00982,map01100,map01110,map05204	p450	30.458	21.613	52.985	130.033	161.346	130.662	94.101	74	106.714	94.606	113.21	96.658	2.02285	1.36e-11	1.82e-09	1.40965	2.82e-06	5.76e-05	1.54618	2.51e-07	4.16e-06	up
FhUn01300	Ras-related protein	GO:0000139,GO:0003674,GO:0005488,GO:0005515,GO:0005575,GO:0005622,GO:0005623,GO:0005737,GO:0005794,GO:0005802,GO:0005886,GO:0006810,GO:0006888,GO:0008092,GO:0008150,GO:0012505,GO:0016020,GO:0016192,GO:0017022,GO:0030742,GO:0031090,GO:0031984,GO:0032029,GO:0032036,GO:0032588,GO:0043226,GO:0043227,GO:0043229,GO:0043231,GO:0044422,GO:0044424,GO:0044431,GO:0044444,GO:0044446,GO:0044464,GO:0046907,GO:…	ko:K07874	ko05134,map05134	Ras	6.336	2.258	2.585	14.805	16.564	12.89	14.824	8.09	14.486	22.238	13.568	23.575	2.01568	9.41e-07	2.89e-05	1.77556	8.83e-05	0.00102011	2.42919	2.82e-08	5.94e-07	up
Fh4g02240	Belongs to the glycosyltransferase 1 family	GO:0003674,GO:0003824,GO:0005575,GO:0005623,GO:0005886,GO:0006810,GO:0007275,GO:0008150,GO:0008194,GO:0009555,GO:0009653,GO:0009987,GO:0010208,GO:0010927,GO:0016020,GO:0016043,GO:0016740,GO:0016757,GO:0016758,GO:0022607,GO:0030198,GO:0032501,GO:0032502,GO:0032989,GO:0035251,GO:0043062,GO:0044085,GO:0044464,GO:0045229,GO:0046524,GO:0046527,GO:0046903,GO:0048229,GO:0048646,GO:0048856,GO:0048869,GO:…	ko:K00696	ko00500,ko01100,map00500,map01100	Glycos_transf_1,S6PP,Sucrose_synth	3.178	3.58	5.143	13.957	21.697	11.417	25.289	18.605	18.13	21.288	49.368	33.547	2.00038	2.93e-11	3.43e-09	2.40007	1.47e-24	1.12e-21	3.14252	2.33e-22	5.1e-20	up
Fh3g13840	Protein ZINC INDUCED	GO:0000325,GO:0001101,GO:0003674,GO:0005215,GO:0005575,GO:0005622,GO:0005623,GO:0005737,GO:0005773,GO:0005774,GO:0005886,GO:0006810,GO:0006811,GO:0006812,GO:0006813,GO:0006950,GO:0007275,GO:0008150,GO:0008324,GO:0009414,GO:0009415,GO:0009605,GO:0009606,GO:0009607,GO:0009624,GO:0009628,GO:0009629,GO:0009630,GO:0009705,GO:0009914,GO:0009926,GO:0009987,GO:0010035,GO:0010038,GO:0010043,GO:0010119,GO:…	-	-	MFS_1	0.395	0.696	1.525	3.236	2.883	4.371	2.863	2.391	3.378	4.121	4.753	2.551	1.99947	0.000533919	0.00488043	1.72586	0.00371977	0.0206291	2.12129	0.000427067	0.00253458	up
FhUn05270	YacP-like NYN domain	-	ko:K06962	-	NYN_YacP	1.857	1.972	2.067	8.319	6.645	8.204	6.874	6.663	7.608	7.767	6.19	9.86	1.99123	2.2e-13	4.34e-11	1.86441	1.61e-11	1.65e-09	2.02339	4.87e-11	2.05e-09	up
Fh7g21920	fungal-type cell wall organization	GO:0005575,GO:0005622,GO:0005623,GO:0005634,GO:0005737,GO:0008150,GO:0009987,GO:0016043,GO:0031505,GO:0032991,GO:0043226,GO:0043227,GO:0043229,GO:0043231,GO:0044424,GO:0044464,GO:0045229,GO:0071554,GO:0071555,GO:0071840,GO:0071852	-	-	TPR_16,TPR_2,TPR_8	0.335	0.376	0.73	2.653	2.047	0.988	2.059	1.675	1.704	2.738	2.329	1.154	1.98629	0.000441565	0.00421144	1.92231	3.98e-05	0.00053055	2.11254	0.000110974	0.000817976	up
Fh3g14820	growth-regulating factor	-	-	-	QLQ,WRC	0.421	0.641	0.503	2.655	1.044	2.332	1.985	1.106	1.404	1.642	2.058	1.889	1.96327	0.000239229	0.00260442	1.54168	0.00242775	0.0147882	1.84439	2.33e-05	0.000216185	up
Fh9g06290	Heat Stress Transcription Factor	GO:0003674,GO:0003700,GO:0006355,GO:0008150,GO:0009889,GO:0010468,GO:0010556,GO:0019219,GO:0019222,GO:0031323,GO:0031326,GO:0050789,GO:0050794,GO:0051171,GO:0051252,GO:0060255,GO:0065007,GO:0080090,GO:0140110,GO:1903506,GO:2000112,GO:2001141	ko:K09419	-	HSF_DNA-bind	3.118	3.099	2.625	11.632	14.088	8.218	9.767	7.223	12.128	13.929	9.767	11.407	1.96185	1.13e-12	1.95e-10	1.74723	2.02e-10	1.49e-08	2.00612	8.17e-18	1.22e-15	up
Fh3g13820	Encoded by	-	-	-	DUF1985,Peptidase_C48	1.563	0.519	2.157	5.988	5.337	5.003	4.149	5.059	5.095	3.679	4.237	3.294	1.9602	1.65e-05	0.000310186	1.77584	9.88e-05	0.00111614	1.41241	0.00384638	0.015752	up
Fh2g34520	Alpha,alpha-trehalose-phosphate synthase (UDP-forming)	-	ko:K16055	ko00500,ko01100,map00500,map01100	Glyco_transf_20,Trehalose_PPase	0.18	0.298	0.174	0.982	0.834	0.606	0.564	0.777	0.868	0.829	0.852	0.616	1.91121	0.000406417	0.00395187	1.78565	0.00143629	0.00984328	1.83176	0.000607955	0.00342654	up
Fh6g26220	Belongs to the nucleosome assembly protein (NAP) family	-	ko:K11279	-	NAP	7.371	7.29	5.855	34.697	28.264	13.031	21.625	16.42	18.612	24.68	26.77	13.382	1.91046	1.82e-08	9.61e-07	1.49206	1.45e-15	3.08e-13	1.67621	5.58e-09	1.45e-07	up
FhUn00180	-	-	ko:K08592	-	DUF1985,Peptidase_C48	0.813	0.788	0.644	2.688	2.692	2.91	1.957	1.705	2.404	4.276	3.278	2.937	1.90934	6.51e-13	1.16e-10	1.4634	5.12e-06	9.5e-05	2.24408	1.55e-14	1.31e-12	up
Fh2g06460	Protein NRT1 PTR FAMILY	GO:0008150,GO:0009605,GO:0009607,GO:0009624,GO:0043207,GO:0050896,GO:0051704,GO:0051707	ko:K14638	-	PTR2	29.941	17.034	22.878	85.778	91.098	80.347	75.987	68.645	83.256	71.367	81.292	63.479	1.9016	6.31e-20	3.14e-17	1.73211	1.63e-16	3.88e-14	1.644	1.3e-13	9.4e-12	up
Fh1g31180	BEST Arabidopsis thaliana protein match is	-	-	-	C2	38.497	38.451	53.226	164.445	167.937	145.892	182.574	164.101	238.01	101.211	129.703	82.174	1.89318	6.49e-26	8.78e-23	2.19017	1.22e-25	1.16e-22	1.2784	4.84e-08	9.59e-07	up
Fh4g19290	G-type lectin S-receptor-like serine threonine-protein kinase	-	-	-	B_lectin,DUF3403,PAN_2,Pkinase,Pkinase_Tyr,S_locus_glycop	2.391	2.379	4.211	13.265	11.39	8.376	7.092	4.599	7.165	11.217	12.436	9.67	1.89198	6.37e-10	5.03e-08	1.08919	0.000723571	0.00565799	1.89932	1.64e-11	7.67e-10	up
Fh6g18180	carboxylesterase 15	GO:0003674,GO:0003824,GO:0008150,GO:0008152,GO:0009056,GO:0016787	-	-	Abhydrolase_3	6.211	3.94	3.791	12.617	20.318	17.385	10.463	9.662	11.272	15.429	17.262	10.066	1.8775	5.91e-10	4.74e-08	1.20324	2.01e-05	0.00030097	1.63673	5.88e-07	8.77e-06	up
Fh5g19360	Belongs to the class I-like SAM-binding methyltransferase superfamily. Cation-independent O- methyltransferase family	-	-	-	Dimerisation,Methyltransf_2	15.949	6.227	11.2	25.858	65.46	29.233	21.638	21.439	22.426	70.429	41.999	28.892	1.87714	6.79e-05	0.000975728	1.00174	0.00724812	0.0345349	2.09791	2.39e-06	2.98e-05	up
Fh7g09110	Adipocyte plasma membrane-associated	GO:0003674,GO:0003824,GO:0004064,GO:0005575,GO:0005622,GO:0005623,GO:0005737,GO:0005783,GO:0009986,GO:0012505,GO:0016020,GO:0016787,GO:0016788,GO:0043226,GO:0043227,GO:0043229,GO:0043231,GO:0044424,GO:0044444,GO:0044464,GO:0052689	-	-	Str_synth	0.962	0.706	0.372	1.723	3.694	1.901	2.523	4.331	1.372	6.619	6.147	8.802	1.87665	0.00133324	0.00996088	2.04884	0.000955344	0.00707245	3.4392	2.48e-16	2.96e-14	up
Fh3g13900	Protein ZINC INDUCED	GO:0000325,GO:0001101,GO:0003674,GO:0005215,GO:0005575,GO:0005622,GO:0005623,GO:0005737,GO:0005773,GO:0005774,GO:0005886,GO:0006810,GO:0006811,GO:0006812,GO:0006813,GO:0006950,GO:0007275,GO:0008150,GO:0008324,GO:0009414,GO:0009415,GO:0009605,GO:0009606,GO:0009607,GO:0009624,GO:0009628,GO:0009629,GO:0009630,GO:0009705,GO:0009914,GO:0009926,GO:0009987,GO:0010035,GO:0010038,GO:0010043,GO:0010119,GO:…	-	-	MFS_1	1.169	0.678	1.474	4.292	4.285	3.455	4.187	3.153	5.049	6.242	5.039	3.524	1.87056	1.69e-07	6.62e-06	1.92003	5.15e-07	1.32e-05	2.16619	4.01e-08	8.13e-07	up
FhUn07620	Belongs to the iron ascorbate-dependent oxidoreductase family	GO:0001101,GO:0003674,GO:0003824,GO:0006082,GO:0006629,GO:0006720,GO:0006721,GO:0007154,GO:0007165,GO:0008150,GO:0008152,GO:0008299,GO:0008610,GO:0009058,GO:0009314,GO:0009416,GO:0009628,GO:0009685,GO:0009686,GO:0009719,GO:0009725,GO:0009739,GO:0009740,GO:0009755,GO:0009987,GO:0010033,GO:0010476,GO:0010817,GO:0016053,GO:0016101,GO:0016102,GO:0016114,GO:0016491,GO:0016705,GO:0016706,GO:0016707,GO:…	-	-	2OG-FeII_Oxy,DIOX_N	5.796	3.008	5.765	25.152	8.194	17.578	26.455	12.794	29.693	13.239	16.866	13.567	1.82282	5.65e-05	0.000846154	2.26704	7.35e-09	3.47e-07	1.59655	1.06e-06	1.48e-05	up
Fh3g38100	Encoded by	-	-	-	Transferase	2.2	1.428	2.326	6.44	8.793	5.585	8.788	13.05	12.417	5.516	10.208	4.079	1.82112	2.91e-05	0.000486047	2.54807	1.02e-10	8.05e-09	1.74748	0.00106205	0.00542099	up
FhUn07880	RING-H2 finger protein	GO:0003674,GO:0003824,GO:0004842,GO:0006464,GO:0006508,GO:0006511,GO:0006807,GO:0008150,GO:0008152,GO:0009056,GO:0009057,GO:0009987,GO:0010498,GO:0016567,GO:0016740,GO:0019538,GO:0019787,GO:0019941,GO:0030163,GO:0032446,GO:0036211,GO:0043161,GO:0043170,GO:0043412,GO:0043632,GO:0044237,GO:0044238,GO:0044248,GO:0044257,GO:0044260,GO:0044265,GO:0044267,GO:0051603,GO:0061630,GO:0061659,GO:0070647,GO:…	ko:K19040	-	zf-RING_2	0.914	1.006	0.882	3.314	4.336	1.987	6.976	3.936	4.711	5.829	4.123	7.443	1.7986	0.00283196	0.0178181	2.50283	2.44e-06	5.08e-05	2.64652	2.49e-07	4.14e-06	up
Fh5g14900	Pathogen-related	-	-	-	-	1.372	0.604	0.596	2.557	3.089	2.983	1.825	2.316	5.03	5.252	7.56	1.964	1.78558	0.00147422	0.0107257	1.87777	0.00542365	0.027617	2.5527	0.000169342	0.00116351	up
Fh5g44820	cytochrome P450	GO:0000003,GO:0003006,GO:0003674,GO:0003824,GO:0004497,GO:0005575,GO:0007275,GO:0008150,GO:0008152,GO:0009058,GO:0009791,GO:0010154,GO:0016020,GO:0016491,GO:0016705,GO:0016709,GO:0019748,GO:0022414,GO:0032501,GO:0032502,GO:0044550,GO:0048316,GO:0048608,GO:0048731,GO:0048856,GO:0055114,GO:0061458	ko:K20619	-	p450	1.56	1.342	1.004	7.455	2.025	3.759	2.544	3.218	2.111	3.514	2.339	5.398	1.78415	0.000459433	0.00435107	1.04206	0.00504152	0.0260659	1.54231	0.000285942	0.00181921	up
Fh8g16630	Nudix hydrolase	-	ko:K07766	-	NUDIX	27.731	16.118	20.978	83.194	84.777	51.766	43.955	40.971	60.885	60.566	68.298	57.382	1.78281	2.38e-11	2.83e-09	1.19685	1.65e-06	3.6e-05	1.53755	2.6e-12	1.46e-10	up
Fh2g04300	ABC transporter G family member	-	-	-	ABC2_membrane,ABC_tran	0.708	0.911	0.82	2.919	2.253	3.121	1.915	2.358	2.421	1.575	1.966	2.11	1.78217	2.41e-08	1.21e-06	1.47842	1.08e-05	0.000177801	1.21982	0.000386292	0.00233184	up
Fh1g14100	Belongs to the iron ascorbate-dependent oxidoreductase family	GO:0001101,GO:0003674,GO:0003824,GO:0006082,GO:0006629,GO:0006720,GO:0006721,GO:0007154,GO:0007165,GO:0008150,GO:0008152,GO:0008299,GO:0008610,GO:0009058,GO:0009314,GO:0009416,GO:0009628,GO:0009685,GO:0009686,GO:0009719,GO:0009725,GO:0009739,GO:0009740,GO:0009755,GO:0009987,GO:0010033,GO:0010476,GO:0010817,GO:0016053,GO:0016101,GO:0016102,GO:0016114,GO:0016491,GO:0016705,GO:0016706,GO:0016707,GO:…	-	-	2OG-FeII_Oxy,DIOX_N	5.717	3.707	6.256	25.728	8.812	18.394	28.218	14.865	32.749	14.158	17.533	14.406	1.77189	2.65e-05	0.00045038	2.29751	1.05e-10	8.21e-09	1.56698	4.1e-08	8.28e-07	up
FhUn04810	Belongs to the protein kinase superfamily. Ser Thr protein kinase family	GO:0000003,GO:0000902,GO:0003006,GO:0003674,GO:0003824,GO:0005575,GO:0005623,GO:0005886,GO:0006793,GO:0006796,GO:0007275,GO:0008150,GO:0008152,GO:0009058,GO:0009653,GO:0009664,GO:0009791,GO:0009826,GO:0009987,GO:0010154,GO:0010191,GO:0010192,GO:0010214,GO:0016020,GO:0016043,GO:0016049,GO:0016301,GO:0016310,GO:0016740,GO:0016772,GO:0022414,GO:0032501,GO:0032502,GO:0032989,GO:0040007,GO:0044237,GO:…	-	-	LRRNT_2,LRR_1,LRR_8,Pkinase	5.915	3.962	5.513	20.607	12.658	18.204	17.689	8.423	12.5	13.54	11.04	21.612	1.76134	6.17e-11	6.63e-09	1.35052	3.02e-05	0.000419347	1.59712	6.14e-07	9.1e-06	up
Fh5g35580	ethylene-responsive transcription factor	GO:0000302,GO:0003674,GO:0003676,GO:0003677,GO:0003700,GO:0005488,GO:0005575,GO:0005622,GO:0005623,GO:0005634,GO:0006355,GO:0006950,GO:0006979,GO:0007275,GO:0008150,GO:0009719,GO:0009723,GO:0009725,GO:0009791,GO:0009877,GO:0009889,GO:0009891,GO:0009893,GO:0009987,GO:0010033,GO:0010035,GO:0010038,GO:0010468,GO:0010556,GO:0010557,GO:0010604,GO:0010628,GO:0019219,GO:0019222,GO:0022622,GO:0031323,GO:…	ko:K09286	-	AP2	10.784	4.87	11.83	30.387	33.436	26.511	15.6	21.27	22.26	23.004	27.239	17.638	1.73453	2.6e-07	9.7e-06	1.12989	0.00172502	0.0114345	1.31686	0.000405755	0.0024293	up
Fh4g20380	Belongs to the thioredoxin family	GO:0003674,GO:0003756,GO:0003824,GO:0004791,GO:0005575,GO:0005622,GO:0005623,GO:0005737,GO:0005829,GO:0006950,GO:0006979,GO:0008150,GO:0008152,GO:0009636,GO:0009987,GO:0015035,GO:0015036,GO:0016209,GO:0016491,GO:0016651,GO:0016667,GO:0016668,GO:0016671,GO:0016853,GO:0016860,GO:0016864,GO:0019725,GO:0033554,GO:0034599,GO:0042221,GO:0042592,GO:0044424,GO:0044444,GO:0044464,GO:0045454,GO:0047134,GO:…	ko:K03671	ko04621,ko05418,map04621,map05418	Thioredoxin	11.852	12.794	20.245	60.077	55.821	31.148	74.774	69.811	75.047	49.19	82.199	38.298	1.72732	7.06e-08	3.2e-06	2.30932	2.02e-24	1.48e-21	1.93048	1.46e-08	3.32e-07	up
Fh1g14580	Belongs to the disease resistance NB-LRR family	GO:0005575,GO:0005623,GO:0005886,GO:0006950,GO:0006952,GO:0007154,GO:0007165,GO:0008150,GO:0009987,GO:0016020,GO:0023052,GO:0044464,GO:0050789,GO:0050794,GO:0050896,GO:0051716,GO:0065007,GO:0071944	ko:K13459,ko:K20599	ko04016,ko04626,map04016,map04626	LRR_8,NB-ARC	3.289	1.449	2.497	8.572	9.469	5.516	6.64	6.445	7.901	6.677	8.762	5.719	1.72547	1.33e-06	3.88e-05	1.56465	8.55e-07	2.06e-05	1.5643	7.63e-06	8.24e-05	up
Fh2g26810	purine permease 4	GO:0003674,GO:0005215,GO:0005345,GO:0005575,GO:0006810,GO:0006863,GO:0008150,GO:0015205,GO:0015851,GO:0016020,GO:0022857,GO:0051179,GO:0051234,GO:0055085,GO:0071702,GO:0071705,GO:0072530,GO:1904823	-	-	PUNUT	7.098	4.098	6.681	14.808	26.885	16.223	17.885	15.278	17.658	18.307	21.283	13.395	1.7161	2.32e-07	8.76e-06	1.53241	3.85e-09	1.96e-07	1.58196	1.74e-07	3.01e-06	up
Fh5g38830	inhibitor	-	-	-	potato_inhibit	4.111	7.244	6.352	15.189	19.346	22.755	21.88	24.892	19.47	14.923	18.411	21.726	1.70401	9.01e-05	0.00121153	1.91836	3.53e-06	6.92e-05	1.63941	0.000178883	0.00121983	up
Fh1g30200						4.123	3.39	7.006	19.939	14.449	12.604	35.103	23.808	35.268	14.216	27.461	14.766	1.7016	0.000308459	0.00318937	2.70778	4.42e-11	3.89e-09	1.96267	0.000121099	0.000881683	up
Fh8g12980	Belongs to the major facilitator superfamily. Sugar transporter (TC 2.A.1.1) family	GO:0003674,GO:0005215,GO:0005351,GO:0005355,GO:0005402,GO:0005575,GO:0005622,GO:0005623,GO:0005634,GO:0005737,GO:0005773,GO:0005886,GO:0005911,GO:0006810,GO:0006811,GO:0006812,GO:0008150,GO:0008324,GO:0008643,GO:0008645,GO:0009506,GO:0015075,GO:0015077,GO:0015078,GO:0015144,GO:0015145,GO:0015149,GO:0015291,GO:0015293,GO:0015294,GO:0015295,GO:0015318,GO:0015672,GO:0015749,GO:0016020,GO:0022804,GO:…	-	-	Sugar_tr	0.314	0.726	0.606	2.278	1.414	1.613	5.048	5.922	5.216	1.87	6.227	5.012	1.69694	0.000859087	0.00716171	3.30544	7.65e-19	3.03e-16	2.99894	1.77e-07	3.03e-06	up
Fh1g27370	RING-H2 finger protein	GO:0003674,GO:0003824,GO:0004842,GO:0006464,GO:0006508,GO:0006511,GO:0006807,GO:0008150,GO:0008152,GO:0009056,GO:0009057,GO:0009987,GO:0010498,GO:0016567,GO:0016740,GO:0019538,GO:0019787,GO:0019941,GO:0030163,GO:0032446,GO:0036211,GO:0043161,GO:0043170,GO:0043412,GO:0043632,GO:0044237,GO:0044238,GO:0044248,GO:0044257,GO:0044260,GO:0044265,GO:0044267,GO:0051603,GO:0061630,GO:0061659,GO:0070647,GO:…	ko:K19040	-	zf-RING_2	4.226	1.71	4.235	15.005	5.893	11.468	17.546	14.573	18.737	11.503	12.178	10.461	1.68848	0.000929215	0.00756966	2.34633	1.16e-09	6.86e-08	1.75975	2.23e-05	0.000208147	up
Fh2g17120	beta-amylase	-	ko:K01177	ko00500,map00500	Glyco_hydro_14	4.379	5.435	9.276	20.642	22.476	16.995	31.314	12.05	17.026	32.508	18.103	21.97	1.66584	1.86e-07	7.13e-06	1.67769	4.78e-05	0.00061539	1.93325	5.83e-08	1.12e-06	up
Fh6g17880	F-box Kelch-repeat protein	GO:0000151,GO:0003674,GO:0005488,GO:0005515,GO:0005575,GO:0005622,GO:0005623,GO:0005737,GO:0005829,GO:0006508,GO:0006511,GO:0006807,GO:0008150,GO:0008152,GO:0009056,GO:0009057,GO:0009966,GO:0009968,GO:0009987,GO:0010498,GO:0010646,GO:0010648,GO:0019005,GO:0019222,GO:0019538,GO:0019899,GO:0019941,GO:0023051,GO:0023057,GO:0030162,GO:0030163,GO:0031323,GO:0031461,GO:0031625,GO:0032991,GO:0043161,GO:…	-	-	F-box,F-box-like,Kelch_1	247.9	143.009	215.393	682.641	760.803	433.135	462.912	494.056	545.015	480.477	529.453	416.192	1.65085	2.55e-10	2.26e-08	1.33419	4.03e-11	3.59e-09	1.24738	5.46e-09	1.42e-07	up
FhUn01310	disease resistance	-	-	-	NB-ARC	0.827	0.589	0.897	2.27	2.793	2.101	2.997	2.016	2.033	2.995	2.158	1.798	1.64642	4.71e-08	2.22e-06	1.62784	6.47e-07	1.62e-05	1.60023	2.87e-06	3.49e-05	up
Fh1g30310						84.972	54.802	134.5	233.136	302.49	310.829	479.577	366.168	529.615	391.93	492.95	286.366	1.6414	1.71e-07	6.69e-06	2.34775	1.01e-14	1.98e-12	2.10564	4.18e-10	1.42e-08	up
Fh5g19990	-	-	-	-	-	0.784	0.483	0.606	1.454	2.29	1.984	2.395	1.315	1.94	2.455	3.226	1.105	1.63597	0.00577712	0.0304787	1.62267	0.00942813	0.0420846	1.87904	0.00499361	0.0195624	up
Fh1g10270	Potassium transporter	GO:0003674,GO:0005215,GO:0005575,GO:0006810,GO:0006811,GO:0006812,GO:0006813,GO:0006814,GO:0008150,GO:0008324,GO:0009674,GO:0009987,GO:0010107,GO:0015075,GO:0015077,GO:0015079,GO:0015081,GO:0015291,GO:0015293,GO:0015294,GO:0015318,GO:0015370,GO:0015672,GO:0016020,GO:0022804,GO:0022857,GO:0022890,GO:0030001,GO:0034220,GO:0035725,GO:0046873,GO:0051179,GO:0051234,GO:0055085,GO:0071804,GO:0071805,GO:…	ko:K03549	-	K_trans	12.473	8.505	13.139	33.4	43.746	27.358	23.478	34.341	44.513	32.632	33.811	22.285	1.63446	2.65e-11	3.14e-09	1.61101	2.58e-09	1.39e-07	1.3921	1.13e-08	2.68e-07	up
Fh1g18060	Rae1-like protein	-	ko:K14298	ko03013,ko05164,map03013,map05164	WD40	2.423	2.211	2.139	4.255	5.645	10.743	15.619	12.978	9.281	6.361	13.515	14.635	1.62864	0.000411183	0.00399206	2.50883	7.11e-14	1.18e-11	2.36277	2.03e-08	4.44e-07	up
FhUn07870	RING-H2 finger protein	GO:0003674,GO:0003824,GO:0004842,GO:0006464,GO:0006508,GO:0006511,GO:0006807,GO:0008150,GO:0008152,GO:0009056,GO:0009057,GO:0009987,GO:0010498,GO:0016567,GO:0016740,GO:0019538,GO:0019787,GO:0019941,GO:0030163,GO:0032446,GO:0036211,GO:0043161,GO:0043170,GO:0043412,GO:0043632,GO:0044237,GO:0044238,GO:0044248,GO:0044257,GO:0044260,GO:0044265,GO:0044267,GO:0051603,GO:0061630,GO:0061659,GO:0070647,GO:…	ko:K19040	-	zf-RING_2	4.226	1.61	6.175	17.859	6.893	12.01	19.766	14.999	20.726	11.659	10.739	10.159	1.62691	0.00339755	0.0204458	2.22629	8.75e-07	2.11e-05	1.44594	0.00336006	0.014125	up
Fh9g17190	At5g39865-like	GO:0005575,GO:0005623,GO:0005886,GO:0016020,GO:0044464,GO:0071944	ko:K17479	-	Glutaredoxin	0.613	0.841	1.158	2.142	3.317	2.586	4.037	3.428	1.562	2.597	3.204	2.521	1.62548	0.0012542	0.00950929	1.79898	0.00176337	0.0115993	1.67059	0.000560358	0.00319613	up
Fh3g37540	calcium-dependent protein kinase	GO:0001101,GO:0003674,GO:0003824,GO:0004672,GO:0004674,GO:0004683,GO:0005488,GO:0005515,GO:0005516,GO:0005575,GO:0005622,GO:0005623,GO:0005634,GO:0005737,GO:0005886,GO:0006464,GO:0006468,GO:0006793,GO:0006796,GO:0006807,GO:0006950,GO:0006952,GO:0007154,GO:0007165,GO:0008150,GO:0008152,GO:0009605,GO:0009607,GO:0009620,GO:0009719,GO:0009725,GO:0009737,GO:0009738,GO:0009755,GO:0009931,GO:0009987,GO:…	ko:K06180,ko:K13412	ko04626,ko05145,map04626,map05145	EF-hand_1,EF-hand_5,EF-hand_7,Pkinase	11.934	11.072	12.157	42.174	38.411	25.977	27.75	24.419	27.892	25.228	26.615	24.929	1.61876	2.65e-14	6.2e-12	1.2112	3.71e-18	1.28e-15	1.13938	7.89e-20	1.43e-17	up
Fh2g26310	Endosomal targeting BRO1-like domain-containing protein	-	-	-	BRO1	8.174	3.923	9.896	20.996	26.665	18.28	12.195	14.944	20.576	32.05	28.17	19.234	1.60151	4.82e-06	0.000115109	1.14189	0.00209842	0.0132711	1.86433	3.25e-07	5.2e-06	up
Fh9g26680	WRKY Transcription Factor	GO:0001067,GO:0001101,GO:0003674,GO:0003676,GO:0003677,GO:0003700,GO:0005488,GO:0005575,GO:0005622,GO:0005623,GO:0005634,GO:0006355,GO:0006950,GO:0006952,GO:0007154,GO:0007165,GO:0007263,GO:0008150,GO:0009605,GO:0009607,GO:0009617,GO:0009719,GO:0009725,GO:0009739,GO:0009889,GO:0009890,GO:0009892,GO:0009987,GO:0010033,GO:0010468,GO:0010556,GO:0010558,GO:0010605,GO:0010629,GO:0019219,GO:0019222,GO:…	ko:K13425	ko04016,ko04626,map04016,map04626	WRKY	5.204	3.309	6.013	14.117	16.169	13.275	10.052	11.255	14.435	9.424	11.665	8.888	1.601	1.92e-09	1.29e-07	1.32286	6e-06	0.00010823	1.05673	0.000298496	0.00188306	up
Fh1g27380	RING-H2 finger protein	GO:0003674,GO:0003824,GO:0004842,GO:0006464,GO:0006508,GO:0006511,GO:0006807,GO:0008150,GO:0008152,GO:0009056,GO:0009057,GO:0009987,GO:0010498,GO:0016567,GO:0016740,GO:0019538,GO:0019787,GO:0019941,GO:0030163,GO:0032446,GO:0036211,GO:0043161,GO:0043170,GO:0043412,GO:0043632,GO:0044237,GO:0044238,GO:0044248,GO:0044257,GO:0044260,GO:0044265,GO:0044267,GO:0051603,GO:0061630,GO:0061659,GO:0070647,GO:…	ko:K19040	-	zf-RING_2	7.195	3.823	5.911	17.675	15.454	16.976	20.611	25.956	20.726	29.846	26.465	35.004	1.58843	1.78e-07	6.91e-06	2.01915	2.59e-11	2.54e-09	2.44701	3.93e-17	5.16e-15	up
Fh2g26120	adenylate	GO:0003674,GO:0003824,GO:0005575,GO:0005622,GO:0005623,GO:0005737,GO:0005739,GO:0005829,GO:0006139,GO:0006396,GO:0006399,GO:0006400,GO:0006725,GO:0006807,GO:0008033,GO:0008150,GO:0008152,GO:0009058,GO:0009308,GO:0009451,GO:0009536,GO:0009690,GO:0009691,GO:0009824,GO:0009987,GO:0010467,GO:0010817,GO:0016070,GO:0016740,GO:0016765,GO:0018130,GO:0019438,GO:0034264,GO:0034265,GO:0034470,GO:0034641,GO:…	ko:K10760	ko00908,ko01100,ko01110,map00908,map01100,map01110	IPPT	2.032	1.666	2.165	4.913	6.548	5.927	4.928	4.503	6.357	5.912	5.941	4.381	1.58409	2.33e-06	6.19e-05	1.45295	5.64e-05	0.000710269	1.48287	2e-05	0.000189133	up
Fh3g34380	EF hand	-	ko:K02183	ko04014,ko04015,ko04016,ko04020,ko04022,ko04024,ko04070,ko04114,ko04218,ko04261,ko04270,ko04371,ko04626,ko04713,ko04720,ko04722,ko04728,ko04740,ko04744,ko04745,ko04750,ko04910,ko04912,ko04915,ko04916,ko04921,ko04922,ko04924,ko04925,ko04970,ko04971,ko05010,ko05031,ko05034,ko05133,ko05152,ko05167,ko05200,ko05214,ko05418,map04014,map04015,map04016,map04020,map04022,map04024,map04070,map04114,map0421…	EF-hand_1,EF-hand_5	17.937	8.902	11.124	33.397	37.138	39.351	26.889	26.355	24.082	22.008	37.969	37.381	1.56057	1.75e-06	4.89e-05	1.0578	0.0023877	0.01464	1.37604	0.000518372	0.0029925	up
[truncated: 588 more rows]
